# Supplementary material for: Description of Streptomyces borealis sp. nov. and Streptomyces saintjeani sp. nov., associated with potato common scab
Source: Int J Syst Evol Microbiol. 2026 Jul 27;76(7):007254. doi: 10.1099/ijsem.0.007254 (PMC13403950; doi:10.1099/ijsem.0.007254)
Supplement: Supplementary Material 2. [file ijsem-76-07254-s002.xlsx]

## Sheet: Table S1
Table S1. Genome-based taxonomy data supporting the delineation of the two novel species groups under study.
Species (strain)	16s rRNA gene accession number	Genome accession number	Genome size (Mb)	G+C content (%)	16S rRNA gene identity§a	dDDH§b	ANIb§c	ANIm§c	TETRA§d
Streptomyces sp. nov. (LBUM1542T)	PX939437	JARUNH000000000.1	9.87322	71.4	100% (100)	1	1	1	1
Streptomyces rishiriensis (NBRC 13407T)	EF178682.1	NZ_BEWA00000000.1	9.17972	71.8	99.73% (96.59)	34.50% [32.1 - 37.0%]	86.62% (56.86)	89.31% (59.58)	0.99829
Streptomyces coriariae (CMB-FBT)	OU572639.1	NZ_CAJYZZ000000000.1	9.33162	71.2	98.49% (99.21)	34.10% [31.6 - 36.6%]	86.13% (55.75)	89.06% (57.99)	0.99274
Streptomyces zaehneri (DSM 40713T)	QQM72_RS40630	NZ_JASTTJ000000000.1	9.13651	71.3	99.34% (100)	33.90% [31.5 - 36.4%]	86.26% (58.76)	89.06% (56.59)	0.99364
Streptomyces hayashii (IBSBF 2953T)	KY783762.1	JAHHIU000000000.1	10.8719	70.2	99.30% (92.99)	33.70% [31.2 - 36.2%]	85.97% (57.01)	89.09% (58.47)	0.98141
Streptomyces soliscabiei (NY05-11AT)	FJ546742.1	JBMKKZ000000000.1	10.482	70.6	99.93% (100)	33.50% [31.1 - 36.0%]	85.40% (53.07)	88.97% (55.88)	0.9959
Streptomyces humidus (JCM 4386T)	AB184213.1	NZ_BMTL00000000.1	9.71108	71.7	99.39% (96.26)	33.30% [30.9 - 35.8%]	85.55% (53.75)	89.09% (54.19)	0.99797
Streptomyces hilarionis (IBSBF 2807T)	KMS84_03365	NZ_JAHHIT000000000.1	9.06105	72.2	99.54% (100)	32.80% [30.3 - 35.3%]	85.57% (56.70)	88.77% (57.21)	0.99014
Streptomyces asoensis (NBRC 13813T)	DQ026644.1	NZ_BNEB00000000.1	8.83414	72.3	99.26% (97.77)	32.60% [30.2 - 35.1%]	85.33% (55.82)	88.61% (55.83)	0.99202
Streptomyces phaeofaciens (JCM 4125T)	AB184360.1	NZ_BMSA00000000.1	10.4443	71.8	99.05% (96.72)	30.10% [27.7 - 32.6%]	83.74% (54.21)	87.69% (51.94)	0.99131
Streptomyces griseoruber (DSM 40281T)	AQJ64_RS44625	NZ_LMWW00000000.1	10.2179	71.7	98.43% (100)	29.80% [27.4 - 32.3%]	83.81% (53.68)	87.60% (51.49)	0.99056
Streptomyces vulcanius (CGMCC 4.7177T)	KF956803.1	NZ_JBHSFK000000000.1	12.1516	70.7	96.51% (99.48)	29.60% [27.2 - 32.1%]	83.26% (52.58)	87.41% (49.71)	0.99112
Streptomyces bobili (NRRL B-1338T)	BZL64_RS08435	NZ_MUBA00000000.1	8.06254	71.3	97.58% (100)	29.10% [26.7 - 31.6%]	82.83% (47.32)	87.23% (43.88)	0.98985
Streptomyces phaeoluteigriseus (DSM 41896T)	BM536_37890	NZ_MPOH00000000.2	8.64349	71.5	98.75% (100)	28.90% [26.6 - 31.4%]	82.69% (48.70)	87.20% (44.93)	0.99032
Streptomyces adustus (NBRC 109810T)	FNH09_RS46305	NZ_VJZD00000000.1	10.227	71.2	97.58% (100)	27.00% [24.7 - 29.5%]	81.45% (47.07)	86.64% (40.01)	0.98587
Streptomyces aquilus (GGCR-6T)	MH718844.1	NZ_CP034463.1	10.394	70.8	98.89% (91.61)	26.80% [24.5 - 29.3%]	81.58% (50.63)	86.50% (42.83)	0.98822
Streptomyces cyaneochromogenes (MK-45T)	MG324360.2	NZ_CP034539.1	10.6771	70.6	98.89% (100)	26.80% [24.4 - 29.3%]	81.40% (49.39)	86.56% (40.56)	0.9897
Streptomyces cyaneus (CGMCC 4.1671T)	AF346475.1	NZ_RQJW00000000.1	9.83366	70.4	98.94% (98.62)	26.60% [24.2 - 29.1%]	81.53% (48.20)	86.43% (40.31)	0.98753
Streptomyces caeruleatus (NRRL B-24802T)	GQ329712.1	NZ_LMWY00000000.1	10.2905	70.8	98.71% (91.35)	26.40% [24.0 - 28.9%]	81.08% (47.92)	86.39% (39.15)	0.98913
Streptomyces variegatus (NRRL B-16380T)	UK15_38990	NZ_JYJH00000000.1	8.77559	71.2	98.69% (100)	26.00% [23.7 - 28.5%]	81.27% (53.90)	86.23% (39.20)	0.99149
Streptomyces phaeolivaceus (GY16T)	MT555308.1	NZ_CP045095.1-NZ_CP045096.1	10.1754	70.9	98.75% (100)	25.20% [22.9 - 27.7%]	79.94% (44.73)	86.16% (32.23)	0.9755
Streptomyces fructofermentans (JCM 4956T)	AB184647.1	NZ_BMWD00000000.1	8.87275	72.4	98.76% (96.66)	24.90% [22.6 - 27.4%]	79.55% (41.53)	85.72% (29.48)	0.95818
Streptomyces caniferus (NBRC 15389T)	NR_116095.1	NZ_BLIN00000000.1	9.14731	71.3	99.32% (96.20)	22.40% [20.1 - 24.9%]	75.85% (33.82)	85.03% (15.23)	0.97578
Species (strain)	16s rRNA gene accession number	Genome accession number	Genome size (Mb)	G+C content (%)	16S rRNA gene identity§a	dDDH§b	ANIb§c	ANIm§c	TETRA§d
Streptomyces sp. nov. (LBUM3076T)	PX939436	CP189624.1	9.82964	71	100% (100)	1	1	1	1
Streptomyces acidiscabies (ATCC 49003T)	NR_025866.2	NZ_JARAZS000000000.1	10.9188	70.6	99.67% (100)	63.00% [60.1 - 65.8%]	94.94% (77.58)	95.70% (85.20)	0.99903
Streptomyces niveiscabiei (NRRL 24457T)	ACSCBZ_27735	JBPJFH000000000.1	10.5366	71.3	99.54% (100)	49.70% [47.1 - 52.3%]	92.06% (71.87)	93.38% (78.67)	0.99887
Streptomyces roseirectus (CRXT- G-22T)	NR_181204.1	CP060828.1	9.94745	71.8	98.62% (100)	33.60% [31.2 - 36.1%]	86.39% (64.84)	89.06% (66.11)	0.98735
Streptomyces hintoniae (DSM 41014T)	RM863_RS38790	NZ_JAVRFF000000000.1	9.09044	72	96.60% (100)	24.10% [21.8 - 26.5%]	78.51% (42.19)	85.53% (28.21)	0.95768
Streptomyces doudnae (DSM 41981T)	RM877_RS38800	NZ_JAVRES000000000.1	9.23313	72.9	96.60% (100)	24.10% [21.8 - 26.6%]	78.44% (43.08)	85.51% (27.92)	0.95474
§To confirm LBUM1542 and LBUM3076 represent new species within the genus Streptomyces, these strains were compared with the most closely related type strains.
a16S rRNA gene identity was determined with BLAST alignments. The numbers in parentheses indicate the query coverage.
bdigital DNA-DNA hybridization (dDDH) values were calculated with the Genome-to-Genome Distance Calculator v3.0 using formula 2 (identities/HSP length).The data in square brackets indicate the confidence interval of the prediction model.
cAverage nucleotide identity based on BLAST+ (ANIb) and average nucleotide identity generated by the MUMmer softwarte (ANIm) were calculated using the JSpeciesWS web server. The numbers in parentheses indicate the percentage of the strain's genome aligned to the type strain's genome.
dtetranucleotide frequency (TETRA) correlation indices were calculated using the JSpeciesWS web server.

## Sheet: Table S2
Table S2. Genome sequencing, assembly, and annotation metrics
	PacBio sequencing (CLR)a					PacBio sequencing (Hifi)					Assembly							Genome features				Accession numbers
Strains	# nucleotides (Gb)	depth (calculated)	# reads	average read length (bp)	read N50 (bp)	# nucleotides (Gb)	depth (calulated)	# reads	average read length (bp)	read N50 (bp)	Genome size (Mb)	# contigs	G+C content (mol%)	coverage	PacBio reads used	N50 (Mb)	Maximum contig length (Mb)	# CDSs	# pseudogenes	# rRNA	# tRNA	GenBank	SRA
Streptomyces sp. nov. LBUM3088						0.287801	28.7141	46452	6195.66	6701	10.023	7	71.3	28	HiFi	9.52619	9.52619	8895	332	18	70	JBNHZZ000000000.1	SRR37252323
Streptomyces sp. nov. LBUM1542T	3.02281	306.163	441109	6852.75	10674	0.171697	17.3902	18547	9257.42	12379	9.87322	3	71.4	274	CLR	9.39838	9.39838	8646	377	18	71	JARUNH000000000	SRR25661089
Streptomyces sp. nov. LBUM1540	9.3759	947.713	3077284	3046.81	4086	0.411806	41.6252	82053	5018.78	7147	9.89318	6	71.3	871	CLR	2.91589	3.77579	8740	308	21	71	JARUMM000000000	SRR25661062
Streptomyces sp. nov. LBUM3076T						0.295192	30.0308	52928	5577.23	8018	9.82964	1	71	31	HiFI	9.82964	9.82964	8692	195	18	71	CP189624	SRR37252324
Streptomyces sp. nov. LBUM3237						0.219373	22.4263	30660	7155.03	9349	9.78198	2	71	22	HiFI	9.72509	9.72509	8685	194	18	70	JBNHUZ000000000.1	SRR37252321
Streptomyces sp. nov. LBUM3223						0.481525	48.6658	60373	7975.83	9368	9.89453	2	71	49	HiFI	9.88126	9.88126	9084	2053	18	72	JBNHVL000000000.1	SRR37252322
	aCLR reads were not provided by our PacBio sequencing provider for four genomes (only HiFi reads).

## Sheet: Table S3
Table S3. Putative carbohydrate-active enzymes encoded in the genomes of strains LBUM1542T and LBUM3076T, as well as in the genomes of the most closely related type strains.
Species	Strains	Locus tag	CAZYmes	HMMER	dbCAN_sub	DIAMOND	#ofTools	EC#	Signalp
Streptomyces acidiscabies	ATCC 49003T	PV756_RS39385	AA1	AA1(73-518)	AA1_e46+AA1_e1	N	2	1.10.3.2|1.10.3.-	Y(1-24)
Streptomyces acidiscabies	ATCC 49003T	PV756_RS38955	AA1	AA1(103-499)	AA1_e33	N	2	1.10.3.2	N
Streptomyces acidiscabies	ATCC 49003T	PV756_RS28760	AA10	AA10(50-239)+CBM2(265-353)	AA10_e30+CBM2_e70	AA10+CBM2	3	1.14.99.54|1.14.99.53	N
Streptomyces acidiscabies	ATCC 49003T	PV756_RS28290	AA10	AA10(27-204)	AA10_e15	AA10	3	-	Y(1-29)
Streptomyces acidiscabies	ATCC 49003T	PV756_RS30295	AA3	AA3_4(6-499)	AA3_e53	N	2	1.1.3.10	N
Streptomyces acidiscabies	ATCC 49003T	PV756_RS12095	AA3	AA3_2(5-533)	AA3_e57	AA3_2	3	-	N
Streptomyces acidiscabies	ATCC 49003T	PV756_RS14920	AA4	AA4(39-226)	AA4_e1	N	2	-	N
Streptomyces acidiscabies	ATCC 49003T	PV756_RS47680	AA5	AA5(32-803)	AA5_e0	N	2	-	Y(1-34)
Streptomyces acidiscabies	ATCC 49003T	PV756_RS35915	AA5	AA5(7-649)	AA5_e0	AA5+GT2	3	-	Y(1-28)
Streptomyces acidiscabies	ATCC 49003T	PV756_RS09075	AA6	AA6(4-181)+AA6(204-379)	AA6_e2	N	2	-	N
Streptomyces acidiscabies	ATCC 49003T	PV756_RS43875	AA6	AA6(6-179)+AA6(193-359)	AA6_e2	N	2	-	N
Streptomyces acidiscabies	ATCC 49003T	PV756_RS14200	AA7	AA7(59-504)	AA7_e4	N	2	1.1.3.-	N
Streptomyces acidiscabies	ATCC 49003T	PV756_RS25155	AA7	AA7(10-185)	AA7_e0	N	2	1.1.3.-	N
Streptomyces acidiscabies	ATCC 49003T	PV756_RS27015	AA7	AA7(63-266)	AA7_e0	N	2	1.1.3.-	Y(1-32)
Streptomyces acidiscabies	ATCC 49003T	PV756_RS27720	AA7	AA7(14-189)	AA7_e0	N	2	1.1.3.-	N
Streptomyces acidiscabies	ATCC 49003T	PV756_RS40485	AA7	AA7(72-512)	AA7_e0	N	2	1.1.3.-	Y(1-54)
Streptomyces acidiscabies	ATCC 49003T	PV756_RS42065	AA7	AA7(30-460)	AA7_e0	N	2	1.1.3.-	N
Streptomyces acidiscabies	ATCC 49003T	PV756_RS43765	AA7	AA7(26-444)	AA7_e0	N	2	1.1.3.-	N
Streptomyces acidiscabies	ATCC 49003T	PV756_RS27305	CE1	CE1(53-210)+CBM2(329-428)	CE1_e39+CBM2_e43	CBM2+CE1	3	-	Y(1-35)
Streptomyces acidiscabies	ATCC 49003T	PV756_RS28815	CE1	CE1(68-331)	CE1_e38	N	2	-	Y(1-21)
Streptomyces acidiscabies	ATCC 49003T	PV756_RS27265	CE1	CE1(52-189)+CBM13(360-433)	CE1_e37+CBM13_e207	CBM13+CE0	3	-	Y(1-31)
Streptomyces acidiscabies	ATCC 49003T	PV756_RS08945	CE1	CE1(54-188)	CE1_e37	CBM2+CE0	3	-	Y(1-30)
Streptomyces acidiscabies	ATCC 49003T	PV756_RS08625	CE1	CE1(58-194)	CE1_e37	CBM13+CE0	3	-	Y(1-28)
Streptomyces acidiscabies	ATCC 49003T	PV756_RS42870	CE1	CE1(63-196)	CE1_e37	CBM13+CE0	3	-	Y(1-41)
Streptomyces acidiscabies	ATCC 49003T	PV756_RS31980	CE12	CE12(135-333)	CE12_e53	CE12	3	-	Y(1-26)
Streptomyces acidiscabies	ATCC 49003T	PV756_RS46365	CE12	CE12(127-275)	CE12_e52	CE12	3	-	Y(1-27)
Streptomyces acidiscabies	ATCC 49003T	PV756_RS46360	CE12	CE12(133-330)	CE12_e18	CE12	3	-	Y(1-18)
Streptomyces acidiscabies	ATCC 49003T	PV756_RS35785	CE12	CE12(31-231)	CE12_e11	CE12	3	-	Y(1-27)
Streptomyces acidiscabies	ATCC 49003T	PV756_RS16380	CE14	CE14(16-120)	CE14_e39	CE14	3	-	N
Streptomyces acidiscabies	ATCC 49003T	PV756_RS26350	CE14	CE14(10-146)	CE14_e2	CE14	3	3.5.1.89	N
Streptomyces acidiscabies	ATCC 49003T	PV756_RS43515	CE14	CE14(8-143)	CE14_e1	CE14	3	3.5.1.115	N
Streptomyces acidiscabies	ATCC 49003T	PV756_RS03975	CE2	CE2(150-362)	CE2_e8	CE2	3	-	Y(1-33)
Streptomyces acidiscabies	ATCC 49003T	PV756_RS25625	CE2	CE2(148-357)	CE2_e8	CE2	3	-	Y(1-34)
Streptomyces acidiscabies	ATCC 49003T	PV756_RS20585	CE2	CE2(153-333)	CE2_e3	CE0	3	-	Y(1-22)
Streptomyces acidiscabies	ATCC 49003T	PV756_RS38570	CE3	CE3(35-231)+CBM2(249-345)	CE3_e26+CBM2_e73	CBM2+CE3	3	-	Y(1-32)
Streptomyces acidiscabies	ATCC 49003T	PV756_RS25615	CE3	CE3(31-219)+CBM13(240-361)	CE3_e18+CBM13_e364	CBM13+CE0	3	-	Y(1-26)
Streptomyces acidiscabies	ATCC 49003T	PV756_RS39515	CE3	CE3(31-220)+CBM13(239-361)	CE3_e18+CBM13_e364	CBM13+CE0	3	-	Y(1-26)
Streptomyces acidiscabies	ATCC 49003T	PV756_RS11140	CE3	CE3(2-211)	CE3_e17	N	2	-	N
Streptomyces acidiscabies	ATCC 49003T	PV756_RS44985	CE4	CE4(89-205)	CE4_e90	CE4	3	-	N
Streptomyces acidiscabies	ATCC 49003T	PV756_RS06610	CE4	CE4(126-246)	CE4_e58	N	2	3.2.1.8|3.1.1.72|3.1.1.6	Y(1-25)
Streptomyces acidiscabies	ATCC 49003T	PV756_RS21895	CE4	CE4(91-210)	CE4_e58	N	2	3.2.1.8|3.1.1.72|3.1.1.6	Y(1-30)
Streptomyces acidiscabies	ATCC 49003T	PV756_RS10555	CE4	CE4(34-148)	CE4_e58	CE4	3	3.2.1.8|3.1.1.72|3.1.1.6	Y(1-29)
Streptomyces acidiscabies	ATCC 49003T	PV756_RS06605	CE4	CE4(124-244)	CE4_e326	N	2	-	N
Streptomyces acidiscabies	ATCC 49003T	PV756_RS28500	CE4	CE4(70-209)	CE4_e319	N	2	-	Y(1-33)
Streptomyces acidiscabies	ATCC 49003T	PV756_RS05700	CE4	CE4(46-182)	CE4_e274	N	2	-	N
Streptomyces acidiscabies	ATCC 49003T	PV756_RS41915	CE4	CE4(42-154)	CE4_e235	CE4	3	-	Y(1-29)
Streptomyces acidiscabies	ATCC 49003T	PV756_RS00085	CE4	CE4(73-203)	CE4_e233	N	2	-	N
Streptomyces acidiscabies	ATCC 49003T	PV756_RS36690	CE4	CE4(61-193)	CE4_e233	N	2	-	N
Streptomyces acidiscabies	ATCC 49003T	PV756_RS29420	CE4	CE4(78-199)	CE4_e223	N	2	-	N
Streptomyces acidiscabies	ATCC 49003T	PV756_RS03955	CE4	CE4(72-196)	CE4_e152	CE4	3	-	Y(1-36)
Streptomyces acidiscabies	ATCC 49003T	PV756_RS39290	CE4	CE4(59-179)	CE4_e117	CE4	3	-	Y(1-36)
Streptomyces acidiscabies	ATCC 49003T	PV756_RS05555	CE4+GT2	CE4(93-200)+GT2(388-610)	CE4_e209+GT2	CE4+GT2	3	-	N
Streptomyces acidiscabies	ATCC 49003T	PV756_RS14715	CE4+GT2	CE4(65-192)+GT2(340-558)	CE4_e209+GT2	CE4+GT2	3	-	N
Streptomyces acidiscabies	ATCC 49003T	PV756_RS37820	CE5	CE5(49-136)	CE5_e6	N	2	-	N
Streptomyces acidiscabies	ATCC 49003T	PV756_RS22250	CE7	CE7(3-319)	CE7_e23	CE7	3	3.1.1.72	N
Streptomyces acidiscabies	ATCC 49003T	PV756_RS28745	CE7	CE7(4-324)	CE7_e16	CE7	3	-	N
Streptomyces acidiscabies	ATCC 49003T	PV756_RS35770	CE8	CE8(37-333)	CE8_e94	CE8	3	-	Y(1-24)
Streptomyces acidiscabies	ATCC 49003T	PV756_RS35775	CE8	CE8(58-363)	CE8_e94	CE8	3	-	Y(1-34)
Streptomyces acidiscabies	ATCC 49003T	PV756_RS11480	CE9	CE9(16-365)	CE9_e105	CE9	3	3.5.1.25	N
Streptomyces acidiscabies	ATCC 49003T	PV756_RS12340	GH1	GH1(7-388)	GH1_e38	GH1	3	3.2.1.21	N
Streptomyces acidiscabies	ATCC 49003T	PV756_RS42045	GH1	GH1(6-393)	GH1_e38	GH1	3	3.2.1.21	N
Streptomyces acidiscabies	ATCC 49003T	PV756_RS41375	GH1	GH1(3-421)	GH1_e33	GH1	3	-	N
Streptomyces acidiscabies	ATCC 49003T	PV756_RS15470	GH1	GH1(9-465)	GH1_e113	GH1	3	3.2.1.21|3.2.1.-|3.2.1.38|3.2.1.23|3.2.1.74	N
Streptomyces acidiscabies	ATCC 49003T	PV756_RS37810	GH1	GH1(12-469)	GH1_e113	GH1	3	3.2.1.21|3.2.1.-|3.2.1.38|3.2.1.23|3.2.1.74	N
Streptomyces acidiscabies	ATCC 49003T	PV756_RS04755	GH1	GH1(17-455)	GH1_e107	GH1	3	3.2.1.21|3.2.1.38|3.2.1.-	N
Streptomyces acidiscabies	ATCC 49003T	PV756_RS01175	GH1	GH1(11-430)	GH1_e101	GH1	3	3.2.1.21	N
Streptomyces acidiscabies	ATCC 49003T	PV756_RS42875	GH10	GH10(49-338)+CBM13(355-473)	GH10_e90+CBM13_e231	CBM13+GH10	3	3.2.1.8|-	Y(1-42)
Streptomyces acidiscabies	ATCC 49003T	PV756_RS08955	GH10	GH10(42-331)	GH10_e90	GH10	3	3.2.1.8	Y(1-28)
Streptomyces acidiscabies	ATCC 49003T	PV756_RS06575	GH10	GH10(43-343)+CBM2(356-448)	GH10_e103+CBM2_e122	CBM2+GH10	3	3.2.1.8	Y(1-33)
Streptomyces acidiscabies	ATCC 49003T	PV756_RS46580	GH10	GH10(42-347)	GH10_e103	GH10	3	3.2.1.8	Y(1-31)
Streptomyces acidiscabies	ATCC 49003T	PV756_RS37805	GH10	GH10(19-316)	GH10_e1	GH10	3	3.2.1.-	N
Streptomyces acidiscabies	ATCC 49003T	PV756_RS47485	GH10+GH62	GH10(48-337)+GH62(358-640)	GH10_e90+GH62_e0	GH10+GH62	3	3.2.1.8|3.2.1.55|3.2.1.-	Y(1-28)
Streptomyces acidiscabies	ATCC 49003T	PV756_RS38070	GH10+GH62	GH10(56-345)+CBM13(367-507)+GH62(513-785)	GH10_e90+CBM13_e338+GH62_e0	CBM13+GH10+GH62	3	3.2.1.8|3.2.1.55|3.2.1.-	Y(1-40)
Streptomyces acidiscabies	ATCC 49003T	PV756_RS37865	GH106	GH106(30-941)	GH106_e19	GH0	3	-	N
Streptomyces acidiscabies	ATCC 49003T	PV756_RS17100	GH109	GH188(8-215)	GH109_e7	N	2	-	N
Streptomyces acidiscabies	ATCC 49003T	PV756_RS18090	GH109	GH179(50-218)	GH109_e7	CBM13+CBM6	3	-	N
Streptomyces acidiscabies	ATCC 49003T	PV756_RS10550	GH11	GH11(54-228)	GH11_e15	GH11	3	3.2.1.8	Y(1-41)
Streptomyces acidiscabies	ATCC 49003T	PV756_RS44040	GH114	GH114(41-230)	GH114_e24	GH114	3	-	Y(1-23)
Streptomyces acidiscabies	ATCC 49003T	PV756_RS09450	GH115	GH115(22-626)	GH115_e3	GH115	3	-	N
Streptomyces acidiscabies	ATCC 49003T	PV756_RS43065	GH12	GH12(97-235)	GH12_e36	GH12	3	-	Y(1-34)
Streptomyces acidiscabies	ATCC 49003T	PV756_RS47450	GH12	GH12(109-268)	GH12_e25	GH12	3	-	Y(1-31)
Streptomyces acidiscabies	ATCC 49003T	PV756_RS29870	GH12	GH12(109-254)+CBM2(269-368)	GH12_e11+CBM2_e1	CBM2+GH12	3	3.2.1.4	Y(1-35)
Streptomyces acidiscabies	ATCC 49003T	PV756_RS22480	GH121	GH121(16-945)	GH121_e0	GH121	3	3.2.1.187	Y(1-27)
Streptomyces acidiscabies	ATCC 49003T	PV756_RS37795	GH127	GH127(26-555)	GH127_e8	GH127	3	-	N
Streptomyces acidiscabies	ATCC 49003T	PV756_RS22505	GH127	GH127(24-539)	GH127_e11	GH127	3	-	N
Streptomyces acidiscabies	ATCC 49003T	PV756_RS29540	GH13	GH13_3(271-491)	GH13_e41	GH13_3	3	-	N
Streptomyces acidiscabies	ATCC 49003T	PV756_RS38445	GH13	GH13_30(29-379)	GH13_e234	GH13_30	3	3.2.1.20	N
Streptomyces acidiscabies	ATCC 49003T	PV756_RS39820	GH13	GH13_30(47-399)	GH13_e234	GH13_30	3	3.2.1.20	N
Streptomyces acidiscabies	ATCC 49003T	PV756_RS39810	GH13	GH13_13(103-461)+CBM41(720-819)+CBM41(828-920)+GH13_13(1212-1608)	GH13_e183+CBM41_e2+CBM41_e2+CBM48_e30+GH13_e108	CBM41+CBM48+GH13_13+GH13	3	3.2.1.41|3.2.1.1|3.2.1.68	Y(1-30)
Streptomyces acidiscabies	ATCC 49003T	PV756_RS02655	GH13	GH13(43-304)	GH13_e155	GH13	3	-	N
Streptomyces acidiscabies	ATCC 49003T	PV756_RS39815	GH13	GH13_32(69-339)+CBM20(499-577)+CBM20(600-684)	GH13_e125+CBM20_e28+CBM20_e28	CBM20+GH13_32	3	-	Y(1-38)
Streptomyces acidiscabies	ATCC 49003T	PV756_RS32275	GH13	GH13_26(27-295)	GH13_e105	GH13_26	3	5.4.99.15	N
Streptomyces acidiscabies	ATCC 49003T	PV756_RS29545	GH13	GH13_16(46-402)	GH13_e0	GH13_16	3	5.4.99.16	N
Streptomyces acidiscabies	ATCC 49003T	PV756_RS29435	GH13	CBM48(43-141)+GH13_11(225-577)	CBM48_e3+GH13_e48	CBM48+GH13_11	3	3.2.1.68|2.4.1.25|3.2.1.-	N
Streptomyces acidiscabies	ATCC 49003T	PV756_RS32270	GH13	GH13_11(176-528)	CBM48_e3+GH13_e48	CBM48+GH13_11	3	3.2.1.68|2.4.1.25|3.2.1.-	N
Streptomyces acidiscabies	ATCC 49003T	PV756_RS29555	GH13	CBM48(187-275)+GH13_9(335-634)	CBM48_e2+GH13_e200	CBM48+GH13_9	3	2.4.1.18	Y(1-15)
Streptomyces acidiscabies	ATCC 49003T	PV756_RS32295	GH13	GH13_10(104-422)	CBM48_e0+GH13_e92	CBM48+GH13_10	3	3.2.1.141|3.2.1.1	N
Streptomyces acidiscabies	ATCC 49003T	PV756_RS26040	GH135	GH135(17-236)	GH135_e23	GH135	3	-	N
Streptomyces acidiscabies	ATCC 49003T	PV756_RS08620	GH141	GH141(53-593)+CBM13(668-791)	GH141_e7+CBM13_e60	CBM13+GH141	3	-	Y(1-33)
Streptomyces acidiscabies	ATCC 49003T	PV756_RS16145	GH141	GH141(35-529)	GH141_e21	GH141	3	-	Y(1-30)
Streptomyces acidiscabies	ATCC 49003T	PV756_RS27205	GH146	GH146(337-751)	GH146_e9	GH146	3	-	N
Streptomyces acidiscabies	ATCC 49003T	PV756_RS13460	GH146	GH146(42-557)	GH146_e12	GH146	3	-	Y(1-30)
Streptomyces acidiscabies	ATCC 49003T	PV756_RS35505	GH15	GH15(218-583)	GH15_e59	GH15	3	3.2.1.3	N
Streptomyces acidiscabies	ATCC 49003T	PV756_RS36475	GH15	GH15(222-589)	GH15_e59	GH15	3	3.2.1.3	N
Streptomyces acidiscabies	ATCC 49003T	PV756_RS31975	GH154	GH154(17-351)	GH154_e3	GH154	3	-	N
Streptomyces acidiscabies	ATCC 49003T	PV756_RS29725	GH159	GH159(7-224)	GH159_e6	GH159	3	-	N
Streptomyces acidiscabies	ATCC 49003T	PV756_RS42915	GH16	GH16_3(41-220)	GH16_e84	GH16	3	-	Y(1-32)
Streptomyces acidiscabies	ATCC 49003T	PV756_RS21220	GH16	GH16_3(52-310)+CBM6(333-459)	GH16_e303+CBM6_e39	CBM6+GH16_3	3	3.2.1.39	Y(1-31)
Streptomyces acidiscabies	ATCC 49003T	PV756_RS01285	GH176	GH176(246-643)	N	GH176	2	N	N
Streptomyces acidiscabies	ATCC 49003T	PV756_RS27900	GH176	GH176(213-345)+GH176(362-577)	N	GH176	2	N	N
Streptomyces acidiscabies	ATCC 49003T	PV756_RS02240	GH178	GH178(28-341)	N	GH178	2	N	N
Streptomyces acidiscabies	ATCC 49003T	PV756_RS36245	GH18	GH18(4-360)	GH18_e285	GH18	3	3.2.1.14|1.14.99.53	N
Streptomyces acidiscabies	ATCC 49003T	PV756_RS05545	GH18	N	GH18_e165	GH18	2	-	Y(1-33)
Streptomyces acidiscabies	ATCC 49003T	PV756_RS26275	GH184	GH184(63-173)	N	GH184	2	N	N
Streptomyces acidiscabies	ATCC 49003T	PV756_RS40075	GH184	GH184(78-187)	N	GH184	2	N	Y(1-32)
Streptomyces acidiscabies	ATCC 49003T	PV756_RS48235	GH184	GH184(73-183)	N	GH184	2	N	Y(1-26)
Streptomyces acidiscabies	ATCC 49003T	PV756_RS21135	GH2	GH2_10(32-855)	GH2_e92	GH2_10	3	3.2.1.23	N
Streptomyces acidiscabies	ATCC 49003T	PV756_RS31900	GH2	GH2_10(35-843)	GH2_e61	GH2_10	3	3.2.1.23	N
Streptomyces acidiscabies	ATCC 49003T	PV756_RS37720	GH2	GH2_10(44-882)	GH2_e61	GH2_10	3	3.2.1.23	N
Streptomyces acidiscabies	ATCC 49003T	PV756_RS28880	GH2	GH2_1(27-589)	GH2_e47	GH2_1	3	-	N
Streptomyces acidiscabies	ATCC 49003T	PV756_RS17330	GH2	GH2_3(8-578)	GH2_e29	GH2_3	3	3.2.1.31	N
Streptomyces acidiscabies	ATCC 49003T	PV756_RS28615	GH2	GH2_13(7-660)	GH2_e24	GH2_13	3	3.2.1.25	N
Streptomyces acidiscabies	ATCC 49003T	PV756_RS12320	GH2	GH2(67-739)+CBM13(764-895)	GH2_e20+CBM13_e124	CBM13+GH0	3	-	Y(1-36)
Streptomyces acidiscabies	ATCC 49003T	PV756_RS37715	GH2	GH2_2(46-636)	GH2_e146	GH2_2	3	-	Y(1-34)
Streptomyces acidiscabies	ATCC 49003T	PV756_RS18475	GH2	GH2_10(97-631)+GH2_10(821-1166)	GH2_e1+GH2_e21	CBM0+GH2_10	3	3.2.1.23|-	Y(1-49)
Streptomyces acidiscabies	ATCC 49003T	PV756_RS16125	GH2	GH2_1(39-628)	GH2_e0	GH2_1	3	3.2.1.23|3.2.1.108	Y(1-33)
Streptomyces acidiscabies	ATCC 49003T	PV756_RS47210	GH20	GH20(158-472)	GH20_e59	GH20	3	3.2.1.140	Y(1-33)
Streptomyces acidiscabies	ATCC 49003T	PV756_RS07165	GH20	GH20(207-533)	GH20_e28	GH20	3	-	Y(1-40)
Streptomyces acidiscabies	ATCC 49003T	PV756_RS45345	GH23	N	GH23_e465	GH0	2	-	N
Streptomyces acidiscabies	ATCC 49003T	PV756_RS10120	GH23	N	GH23_e366	GH0	2	-	N
Streptomyces acidiscabies	ATCC 49003T	PV756_RS27020	GH23	N	GH23_e158+CBM50_e128	CBM50+GH0	2	-	Y(1-42)
Streptomyces acidiscabies	ATCC 49003T	PV756_RS19555	GH23	GH23(129-263)	GH23_e147	GH0	3	-	Y(1-37)
Streptomyces acidiscabies	ATCC 49003T	PV756_RS40475	GH23	GH23(70-185)	GH23_e108	GH23	3	-	N
Streptomyces acidiscabies	ATCC 49003T	PV756_RS00065	GH26	N	GH26_e71	GH0	2	-	Y(1-34)
Streptomyces acidiscabies	ATCC 49003T	PV756_RS04460	GH26	N	GH26_e71	GH0	2	-	Y(1-31)
Streptomyces acidiscabies	ATCC 49003T	PV756_RS05695	GH26	GH26(200-335)	GH26_e27	GH26	3	-	N
Streptomyces acidiscabies	ATCC 49003T	PV756_RS37005	GH27	GH27(151-394)+CBM13(519-642)	GH27_e33+CBM35_e2+CBM13_e71	CBM13+CBM35+GH27	3	3.2.1.88|-	Y(1-34)
Streptomyces acidiscabies	ATCC 49003T	PV756_RS08950	GH27	GH27(142-387)+CBM13(420-540)	GH27_e27+CBM13_e341	CBM13+GH27	3	3.2.1.22|-	Y(1-31)
Streptomyces acidiscabies	ATCC 49003T	PV756_RS30085	GH27	GH27(164-404)	GH27_e15	GH27	3	-	N
Streptomyces acidiscabies	ATCC 49003T	PV756_RS27245	GH27	GH27(148-382)+CBM13(417-544)	GH27_e14+CBM13_e156	CBM13+GH27	3	3.2.1.22|2.4.1.-|-	Y(1-46)
Streptomyces acidiscabies	ATCC 49003T	PV756_RS32035	GH28	GH28(201-467)	GH28_e77	GH28	3	-	Y(1-34)
Streptomyces acidiscabies	ATCC 49003T	PV756_RS08930	GH29	GH29(42-306)+CBM13(482-616)	GH29_e9+CBM32_e170+CBM13_e42	CBM13+CBM32+GH29	3	-	N
Streptomyces acidiscabies	ATCC 49003T	PV756_RS47205	GH29	GH29(59-408)	GH29_e83	GH29	3	3.2.1.111	Y(1-27)
Streptomyces acidiscabies	ATCC 49003T	PV756_RS38505	GH29	GH29(33-358)	GH29_e51	GH29	3	-	Y(1-31)
Streptomyces acidiscabies	ATCC 49003T	PV756_RS21095	GH29	GH29(16-335)	GH29_e31	GH29	3	-	N
Streptomyces acidiscabies	ATCC 49003T	PV756_RS27260	GH29	GH29(31-394)+CBM13(525-658)	GH29_e13+CBM13_e137	CBM13+GH29	3	3.2.1.51|-	Y(1-35)
Streptomyces acidiscabies	ATCC 49003T	PV756_RS29860	GH29	GH29(33-391)+CBM13(576-685)	GH29_e13+CBM13_e137	CBM13+GH29	3	3.2.1.51|-	Y(1-35)
Streptomyces acidiscabies	ATCC 49003T	PV756_RS25620	GH29	GH29(56-410)+CBM32(513-629)	GH29_e11+CBM32_e93	CBM32+GH29	3	-	Y(1-34)
Streptomyces acidiscabies	ATCC 49003T	PV756_RS37850	GH3	GH3(81-307)	GH3_e96	GH3	3	-	N
Streptomyces acidiscabies	ATCC 49003T	PV756_RS37845	GH3	GH3(110-365)	GH3_e94	GH3	3	3.2.1.21|3.2.1.38|3.2.1.-	N
Streptomyces acidiscabies	ATCC 49003T	PV756_RS06565	GH3	GH3(108-330)	GH3_e50	GH3	3	3.2.1.37	N
Streptomyces acidiscabies	ATCC 49003T	PV756_RS20365	GH3	GH3(101-324)	GH3_e50	GH3	3	3.2.1.37	N
Streptomyces acidiscabies	ATCC 49003T	PV756_RS42825	GH3	GH3(98-319)	GH3_e50	GH3	3	3.2.1.37	N
Streptomyces acidiscabies	ATCC 49003T	PV756_RS11720	GH3	GH3(72-289)	GH3_e49	GH3	3	-	N
Streptomyces acidiscabies	ATCC 49003T	PV756_RS11740	GH3	GH3(106-331)	GH3_e229	GH3	3	-	N
Streptomyces acidiscabies	ATCC 49003T	PV756_RS14315	GH3	GH3(27-244)	GH3_e197	GH3	3	3.2.1.21|3.2.1.-|3.2.1.37|3.2.1.55|3.2.1.23|3.2.1.45	N
Streptomyces acidiscabies	ATCC 49003T	PV756_RS43095	GH3	GH3(44-274)	GH3_e179+CBM6_e50	CBM6+GH3	3	3.2.1.120|3.2.1.74	N
Streptomyces acidiscabies	ATCC 49003T	PV756_RS30600	GH3	GH3(74-294)	GH3_e164	GH3	3	3.2.1.52	N
Streptomyces acidiscabies	ATCC 49003T	PV756_RS37580	GH3	GH3(71-277)	GH3_e10	GH3	3	3.2.1.21|3.2.1.-	Y(1-24)
Streptomyces acidiscabies	ATCC 49003T	PV756_RS28875	GH3	GH3(115-334)	GH3_e1	GH3	3	3.2.1.21|3.2.1.-	N
Streptomyces acidiscabies	ATCC 49003T	PV756_RS09010	GH30	GH30_8(36-420)	GH30_e78	GH30_8	3	3.2.1.8|3.2.1.136	Y(1-30)
Streptomyces acidiscabies	ATCC 49003T	PV756_RS15295	GH30	GH30_5(29-486)	GH30_e22	GH30_5	3	3.2.1.164	Y(1-28)
Streptomyces acidiscabies	ATCC 49003T	PV756_RS13305	GH30	GH30_5(42-525)	GH30_e21+CBM13_e131	CBM13+GH30_5	3	-	Y(1-36)
Streptomyces acidiscabies	ATCC 49003T	PV756_RS35280	GH31	GH31_1(270-711)	GH31_e33	GH31_1	3	-	N
Streptomyces acidiscabies	ATCC 49003T	PV756_RS14680	GH31	GH31_3(239-668)	GH31_e31	GH31_3	3	3.2.1.177	N
Streptomyces acidiscabies	ATCC 49003T	PV756_RS43055	GH31	GH31_4(227-680)	GH31_e0	GH31_4	3	3.2.1.177	N
Streptomyces acidiscabies	ATCC 49003T	PV756_RS38605	GH32	GH32(18-284)	GH32_e73	GH0	3	-	N
Streptomyces acidiscabies	ATCC 49003T	PV756_RS38435	GH32	GH32(9-310)	GH32_e65	GH32	3	-	N
Streptomyces acidiscabies	ATCC 49003T	PV756_RS47645	GH32	GH32(37-343)	GH32_e117	GH32	3	3.2.1.65|3.2.1.64	Y(1-26)
Streptomyces acidiscabies	ATCC 49003T	PV756_RS17255	GH33	GH33(52-442)	GH33_e136	GH33	3	-	Y(1-29)
Streptomyces acidiscabies	ATCC 49003T	PV756_RS17995	GH35	GH35(11-314)	GH35_e48	GH35	3	-	N
Streptomyces acidiscabies	ATCC 49003T	PV756_RS46680	GH35	GH35(11-323)	GH35_e23	GH35	3	3.2.1.23|3.2.1.-|3.2.1.38	N
Streptomyces acidiscabies	ATCC 49003T	PV756_RS46675	GH35	GH35(39-379)	GH35_e20	GH35	3	-	N
Streptomyces acidiscabies	ATCC 49003T	PV756_RS37855	GH35	GH35(13-189)	GH35_e11	GH35	3	-	N
Streptomyces acidiscabies	ATCC 49003T	PV756_RS20600	GH36	GH36(12-673)	GH36_e27	GH36	3	3.2.1.22	N
Streptomyces acidiscabies	ATCC 49003T	PV756_RS22465	GH36	GH36(101-620)	GH36_e14	GH36	3	-	N
Streptomyces acidiscabies	ATCC 49003T	PV756_RS11975	GH38	GH38(266-518)	GH38_e38	GH38	3	3.2.1.24	N
Streptomyces acidiscabies	ATCC 49003T	PV756_RS21100	GH38	GH38(257-508)	GH38_e38	GH38	3	3.2.1.24	N
Streptomyces acidiscabies	ATCC 49003T	PV756_RS11765	GH38	GH38(106-420)	GH38_e14	GH38	3	3.2.1.24	N
Streptomyces acidiscabies	ATCC 49003T	PV756_RS28725	GH39	GH39(11-441)	GH39_e74	GH39	3	3.2.1.37	N
Streptomyces acidiscabies	ATCC 49003T	PV756_RS45300	GH39	CBM13(456-599)	GH39_e67+CBM13_e227	CBM13+GH39	3	-	Y(1-29)
Streptomyces acidiscabies	ATCC 49003T	PV756_RS22440	GH39	CBM35(437-562)	GH39_e59+CBM35_e67+CBM35_e67	CBM35+GH39	3	-	N
Streptomyces acidiscabies	ATCC 49003T	PV756_RS12615	GH39	N	GH39_e139+CBM35_e56+CBM35_e56	CBM35+GH39	2	-	Y(1-35)
Streptomyces acidiscabies	ATCC 49003T	PV756_RS38450	GH39	N	GH39_e101	GH0	2	-	Y(1-36)
Streptomyces acidiscabies	ATCC 49003T	PV756_RS21105	GH4	GH4(2-179)	GH4_e15	GH4	3	-	N
Streptomyces acidiscabies	ATCC 49003T	PV756_RS13300	GH42	GH42(26-395)	GH42_e34	GH42	3	3.2.1.23	N
Streptomyces acidiscabies	ATCC 49003T	PV756_RS08995	GH42	GH42(18-382)	GH42_e32	GH42	3	-	N
Streptomyces acidiscabies	ATCC 49003T	PV756_RS22135	GH42	GH42(17-388)	GH42_e32	GH42	3	-	N
Streptomyces acidiscabies	ATCC 49003T	PV756_RS28715	GH42	GH42(10-381)	GH42_e26	GH42	3	-	N
Streptomyces acidiscabies	ATCC 49003T	PV756_RS17370	GH42	GH42(18-395)	GH42_e2	GH42	3	-	N
Streptomyces acidiscabies	ATCC 49003T	PV756_RS17250	GH43	GH43_20(85-306)+CBM42(327-457)	GH43_e79+CBM42_e10	CBM42+GH43_20	3	3.2.1.55	Y(1-33)
Streptomyces acidiscabies	ATCC 49003T	PV756_RS12865	GH43	GH43_12(4-276)+CBM91(307-497)	GH43_e73+CBM91_e27	CBM91+GH43_12	3	3.2.1.55|-	N
Streptomyces acidiscabies	ATCC 49003T	PV756_RS45655	GH43	GH43_12(19-300)+CBM91(328-513)	GH43_e73+CBM91_e27	CBM91+GH43_12	3	3.2.1.55|-	N
Streptomyces acidiscabies	ATCC 49003T	PV756_RS01665	GH43	GH43_5(44-323)	GH43_e61	GH43_5	3	-	Y(1-20)
Streptomyces acidiscabies	ATCC 49003T	PV756_RS01690	GH43	GH43_5(41-320)	GH43_e39	GH43_5	3	-	Y(1-29)
Streptomyces acidiscabies	ATCC 49003T	PV756_RS37760	GH43	GH43_11(2-293)+CBM91(320-524)	GH43_e32+CBM91_e49	CBM91+GH43_11	3	3.2.1.37|-	N
Streptomyces acidiscabies	ATCC 49003T	PV756_RS34085	GH43	GH43_26(38-337)+CBM42(351-480)	GH43_e311+CBM42_e11	CBM42+GH43_26	3	3.2.1.55|3.2.1.-	Y(1-29)
Streptomyces acidiscabies	ATCC 49003T	PV756_RS31995	GH43	GH43_26(2-300)	GH43_e311	GH43_26	3	3.2.1.-|3.2.1.55	N
Streptomyces acidiscabies	ATCC 49003T	PV756_RS32080	GH43	GH43_11(20-308)+CBM91(390-590)	GH43_e301+CBM91_e44	CBM91+GH43_11	3	-	N
Streptomyces acidiscabies	ATCC 49003T	PV756_RS47490	GH43	GH43_36(39-305)+CBM91(337-519)	GH43_e274+CBM91_e7	CBM91+GH43_36	3	-	Y(1-33)
Streptomyces acidiscabies	ATCC 49003T	PV756_RS39520	GH43	GH43_36(42-308)+CBM91(336-521)	GH43_e274+CBM91_e7	CBM13+CBM91+GH43_36	3	-	Y(1-34)
Streptomyces acidiscabies	ATCC 49003T	PV756_RS31990	GH43	GH43_24(53-291)+CBM13(340-421)	GH43_e262	CBM13+GH43_24	3	3.2.1.145	Y(1-28)
Streptomyces acidiscabies	ATCC 49003T	PV756_RS46375	GH43	GH43_37(149-408)	GH43_e244+CBM61_e13	CBM35+GH43_37	3	3.2.1.99|3.2.1.146|-	Y(1-36)
Streptomyces acidiscabies	ATCC 49003T	PV756_RS45120	GH43	GH43_23(91-291)+CBM42(327-458)	GH43_e23+CBM42_e9	CBM42+GH43_23	3	3.2.1.55	Y(1-42)
Streptomyces acidiscabies	ATCC 49003T	PV756_RS35800	GH43	GH43_10(4-277)+CBM91(305-495)	GH43_e224+CBM91_e45	CBM91+GH43_10	3	-	N
Streptomyces acidiscabies	ATCC 49003T	PV756_RS13385	GH43	GH43_22(488-699)+GH43_34(1131-1399)	GH43_e135+GH43_e298	GH43_22+GH43_34	3	3.2.1.55|-	Y(1-39)
Streptomyces acidiscabies	ATCC 49003T	PV756_RS29910	GH43	GH43_17(13-298)	GH43_e127	GH43_17	3	-	N
Streptomyces acidiscabies	ATCC 49003T	PV756_RS22475	GH43	CBM13(33-168)+GH43_26(183-477)	CBM13_e76+GH43_e164	CBM13+GH43_26	3	-	Y(1-27)
Streptomyces acidiscabies	ATCC 49003T	PV756_RS13455	GH46	GH46(28-238)	GH46_e9	N	2	3.2.1.132	N
Streptomyces acidiscabies	ATCC 49003T	PV756_RS18170	GH48	CBM2(42-141)+GH48(342-969)	CBM2_e116+GH48_e1	CBM2+GH48	3	3.2.1.176|3.2.1.-|3.2.1.4|3.2.1.91|3.2.1.151|3.2.1.8|3.2.1.14	Y(1-38)
Streptomyces acidiscabies	ATCC 49003T	PV756_RS08990	GH5	GH5_4(77-353)+CBM46(385-471)	GH5_e262+CBM46_e0	CBM46+GH5_4	3	3.2.1.-|3.2.1.4	Y(1-37)
Streptomyces acidiscabies	ATCC 49003T	PV756_RS12855	GH5	GH5_4(67-345)+CBM46(375-461)	GH5_e262+CBM46_e0	CBM46+GH5_4	3	3.2.1.-|3.2.1.4	Y(1-34)
Streptomyces acidiscabies	ATCC 49003T	PV756_RS36985	GH5	GH5_43(54-415)	GH5_e229	GH5_43	3	3.2.1.21	Y(1-32)
Streptomyces acidiscabies	ATCC 49003T	PV756_RS11725	GH5	GH5_18(31-310)	GH5_e224	GH5_18	3	3.2.1.25	N
Streptomyces acidiscabies	ATCC 49003T	PV756_RS16510	GH5	GH5_8(49-299)+CBM2(446-546)	GH5_e22+CBM2_e77	CBM2+GH5_8	3	3.2.1.78	Y(1-32)
Streptomyces acidiscabies	ATCC 49003T	PV756_RS11115	GH5	GH5_1(46-364)+CBM2(411-503)	GH5_e161+CBM2_e77	CBM2+GH5_1	3	3.2.1.4|3.2.1.78	Y(1-31)
Streptomyces acidiscabies	ATCC 49003T	PV756_RS40800	GH5	CBM2(28-128)+GH5_40(163-456)	CBM2_e103+GH5_e171	CBM2+GH5_40	3	3.2.1.78	Y(1-24)
Streptomyces acidiscabies	ATCC 49003T	PV756_RS24465	GH51	GH51_2(203-822)	GH51_e47	GH51_2	3	3.2.1.55	Y(1-29)
Streptomyces acidiscabies	ATCC 49003T	PV756_RS39500	GH51	GH51_3(87-462)	GH51_e38	GH51_3	3	-	Y(1-52)
Streptomyces acidiscabies	ATCC 49003T	PV756_RS29735	GH51	GH51_1(8-501)	GH51_e19	GH51_1	3	3.2.1.55	N
Streptomyces acidiscabies	ATCC 49003T	PV756_RS01670	GH51	GH51_1(7-502)	GH51_e0	GH51_1	3	3.2.1.55	N
Streptomyces acidiscabies	ATCC 49003T	PV756_RS46355	GH53	GH53(49-326)	GH53_e7	GH53	3	-	Y(1-45)
Streptomyces acidiscabies	ATCC 49003T	PV756_RS22140	GH53	CBM61(34-174)+GH53(184-519)	CBM61_e14+GH53_e27	CBM61+GH53	3	-	Y(1-32)
Streptomyces acidiscabies	ATCC 49003T	PV756_RS27250	GH54	GH54(28-343)+CBM13(352-479)	GH54_e0+CBM13_e237	CBM13+GH54	3	3.2.1.55|3.2.1.37|-	N
Streptomyces acidiscabies	ATCC 49003T	PV756_RS27235	GH54	GH54(57-368)+CBM13(376-502)	GH54_e0+CBM13_e156	CBM13+GH54	3	3.2.1.55|3.2.1.37|-	Y(1-53)
Streptomyces acidiscabies	ATCC 49003T	PV756_RS27240	GH54	CBM13(22-147)+GH54(157-473)	CBM13_e20+GH54_e0	CBM13+GH54	3	3.2.1.55|3.2.1.37|-	Y(1-19)
Streptomyces acidiscabies	ATCC 49003T	PV756_RS27255	GH59	GH59(46-664)+CBM13(674-796)	GH59_e3+CBM13_e231	CBM13+GH59	3	-	Y(1-39)
Streptomyces acidiscabies	ATCC 49003T	PV756_RS08410	GH6	GH6(42-299)	GH6_e19	GH6	3	3.2.1.4	Y(1-28)
Streptomyces acidiscabies	ATCC 49003T	PV756_RS47090	GH6	GH6(1-166)	GH6_e14	N	2	3.2.1.4	N
Streptomyces acidiscabies	ATCC 49003T	PV756_RS35910	GH6	GH6(51-306)	GH6_e14	GH6	3	3.2.1.4	Y(1-32)
Streptomyces acidiscabies	ATCC 49003T	PV756_RS18165	GH6	CBM2(37-136)+GH6(179-518)	CBM2_e91+GH6_e0	CBM2+GH6	3	3.2.1.91|3.2.1.4|3.2.1.8	Y(1-25)
Streptomyces acidiscabies	ATCC 49003T	PV756_RS42880	GH62	GH62(79-350)	GH62_e0	GH62	3	3.2.1.55|3.2.1.-	N
Streptomyces acidiscabies	ATCC 49003T	PV756_RS08420	GH62	CBM13(38-164)+GH62(171-439)	CBM13_e231+GH62_e0	CBM13+GH62	3	3.2.1.55|3.2.1.-|-	Y(1-37)
Streptomyces acidiscabies	ATCC 49003T	PV756_RS39505	GH62	CBM13(39-166)+GH62(172-441)	CBM13_e231+GH62_e0	CBM13+GH62	3	3.2.1.55|3.2.1.-|-	Y(1-37)
Streptomyces acidiscabies	ATCC 49003T	PV756_RS12640	GH63	GH63(234-567)	GH63_e5	GH63	3	-	N
Streptomyces acidiscabies	ATCC 49003T	PV756_RS01290	GH63	GH63(50-451)	GH63_e10	GH63	3	3.2.1.170	N
Streptomyces acidiscabies	ATCC 49003T	PV756_RS28710	GH67	GH67(88-652)	GH67_e1	GH67	3	3.2.1.139|3.2.1.131	N
Streptomyces acidiscabies	ATCC 49003T	PV756_RS43075	GH74	GH74(88-194)	GH74_e1+GH74_e8+GH74_e1+GH74_e1	GH74	3	3.2.1.151|3.2.1.150|-	Y(1-31)
Streptomyces acidiscabies	ATCC 49003T	PV756_RS18175	GH74	GH74(92-209)+GH74(587-701)+CBM2(783-883)	GH74_e1+GH74_e1+GH74_e1+GH74_e1+CBM2_e108	CBM2+GH74	3	3.2.1.151|3.2.1.150	Y(1-27)
Streptomyces acidiscabies	ATCC 49003T	PV756_RS39285	GH74	GH74(89-200)+GH74(582-665)	GH74_e0+GH74_e0+GH74_e1	GH74	3	3.2.1.151|3.2.1.150	Y(1-34)
Streptomyces acidiscabies	ATCC 49003T	PV756_RS42885	GH74	CBM13(40-115)+GH74(245-357)	CBM13_e294+GH74_e1+GH74_e0+GH74_e1+GH74_e1	CBM13+GH74	3	3.2.1.151|3.2.1.150|-	Y(1-44)
Streptomyces acidiscabies	ATCC 49003T	PV756_RS45210	GH75	GH75(39-211)	GH75_e0	GH75	3	3.2.1.132	Y(1-39)
Streptomyces acidiscabies	ATCC 49003T	PV756_RS00375	GH77	GH77(144-638)	GH77_e2	GH77	3	2.4.1.25	N
Streptomyces acidiscabies	ATCC 49003T	PV756_RS28855	GH78	CBM67(129-294)+GH78(318-834)	CBM67_e28+GH78_e80	GH78	3	3.2.1.40|3.1.1.73	N
Streptomyces acidiscabies	ATCC 49003T	PV756_RS38800	GH78	CBM67(163-351)+GH78(421-978)	CBM67_e28+GH78_e80	GH78	3	3.2.1.40|3.1.1.73	Y(1-35)
Streptomyces acidiscabies	ATCC 49003T	PV756_RS45660	GH78	CBM67(134-278)+GH78(314-829)	CBM67_e28+GH78_e80	GH78	3	3.2.1.40|3.1.1.73	N
Streptomyces acidiscabies	ATCC 49003T	PV756_RS17320	GH78	CBM67(377-558)+GH78(608-1161)	CBM67_e28+GH78_e45	GH78	3	3.2.1.40|-	Y(1-24)
Streptomyces acidiscabies	ATCC 49003T	PV756_RS09340	GH78	GH78(483-1019)	CBM67_e28+GH78_e36	GH78	3	3.2.1.40|-	Y(1-38)
Streptomyces acidiscabies	ATCC 49003T	PV756_RS11780	GH84	GH84(185-491)	GH84_e2	GH84	3	-	Y(1-33)
Streptomyces acidiscabies	ATCC 49003T	PV756_RS21845	GH84	GH84(186-497)	GH84_e15	GH84	3	3.2.1.52|3.2.1.169	Y(1-25)
Streptomyces acidiscabies	ATCC 49003T	PV756_RS21850	GH85	GH85(125-443)	GH85_e21	GH85	3	-	Y(1-36)
Streptomyces acidiscabies	ATCC 49003T	PV756_RS16120	GH9	CBM4(34-153)+GH9(274-738)	CBM4_e0+GH9_e1	CBM4+GH9	3	3.2.1.4|3.2.1.91|3.2.1.-|3.2.1.73|3.2.1.8	Y(1-30)
Streptomyces acidiscabies	ATCC 49003T	PV756_RS28705	GH92	GH92(626-1152)	CBM32_e232+GH92_e1+CBM32_e90	CBM0+GH92	3	3.2.1.113|-	Y(1-39)
Streptomyces acidiscabies	ATCC 49003T	PV756_RS37745	GH93	GH93(63-370)+CBM13(397-488)+CBM13(545-682)	GH93_e6+CBM13_e360+CBM13_e261	CBM13+GH93	3	3.2.1.145|-	N
Streptomyces acidiscabies	ATCC 49003T	PV756_RS17365	GH93	GH93(47-425)	GH93_e0+CBM13_e55	CBM13+GH93	3	-	Y(1-25)
Streptomyces acidiscabies	ATCC 49003T	PV756_RS43070	GH95	GH95(16-712)	GH95_e12	GH95	3	-	N
Streptomyces acidiscabies	ATCC 49003T	PV756_RS08630	GH95	GH95(42-762)	GH95_e1	CBM13+GH95	3	3.2.1.-|3.2.1.63	N
Streptomyces acidiscabies	ATCC 49003T	PV756_RS37000	GT1	GT1(10-399)	GT1_e493	GT1	3	-	N
Streptomyces acidiscabies	ATCC 49003T	PV756_RS16960	GT1	GT1(40-390)	GT1_e46	GT1	3	2.4.1.-	N
Streptomyces acidiscabies	ATCC 49003T	PV756_RS21815	GT1	GT1(38-420)	GT1_e328	GT1	3	2.4.1.-	N
Streptomyces acidiscabies	ATCC 49003T	PV756_RS22035	GT1	GT1(178-416)	GT1_e328	GT1	3	2.4.1.-	Y(1-40)
Streptomyces acidiscabies	ATCC 49003T	PV756_RS45205	GT1	GT1(11-387)	GT1_e302	GT1	3	2.4.1.-	N
Streptomyces acidiscabies	ATCC 49003T	PV756_RS42300	GT1	GT1(15-389)	GT1_e241	GT1	3	-	N
Streptomyces acidiscabies	ATCC 49003T	PV756_RS02490	GT1	GT1(95-368)	GT1_e209	GT1	3	2.4.1.-	N
Streptomyces acidiscabies	ATCC 49003T	PV756_RS00680	GT119	GT119(41-394)	N	GT119	2	N	N
Streptomyces acidiscabies	ATCC 49003T	PV756_RS05140	GT119	GT119(93-454)	N	GT119	2	N	N
Streptomyces acidiscabies	ATCC 49003T	PV756_RS19110	GT119	GT119(57-404)	N	GT119	2	N	N
Streptomyces acidiscabies	ATCC 49003T	PV756_RS30955	GT119	GT119(123-437)	N	GT119	2	N	N
Streptomyces acidiscabies	ATCC 49003T	PV756_RS00095	GT121	GT121(204-356)	N	GT121	2	N	N
Streptomyces acidiscabies	ATCC 49003T	PV756_RS00740	GT2	GT2(6-166)	GT2	GT2	3	-	N
Streptomyces acidiscabies	ATCC 49003T	PV756_RS00745	GT2	GT2(14-128)	GT2	GT2	3	-	N
Streptomyces acidiscabies	ATCC 49003T	PV756_RS00755	GT2	GT2(9-131)	GT2	GT2	3	-	N
Streptomyces acidiscabies	ATCC 49003T	PV756_RS03530	GT2	GT2(18-165)	GT2	GT2	3	-	N
Streptomyces acidiscabies	ATCC 49003T	PV756_RS05705	GT2	GT2(102-333)	GT2	GT2	3	-	N
Streptomyces acidiscabies	ATCC 49003T	PV756_RS06065	GT2	GT2(20-181)	GT2	GT2	3	-	N
Streptomyces acidiscabies	ATCC 49003T	PV756_RS07295	GT2	GT2(5-135)	GT2	GT2	3	-	N
Streptomyces acidiscabies	ATCC 49003T	PV756_RS08845	GT2	GT2(22-185)	GT2	GT2	3	-	N
Streptomyces acidiscabies	ATCC 49003T	PV756_RS09195	GT2	GT2(8-122)	GT2	GT2	3	-	N
Streptomyces acidiscabies	ATCC 49003T	PV756_RS09490	GT2	GT2(12-160)	GT2	GT2	3	-	N
Streptomyces acidiscabies	ATCC 49003T	PV756_RS14590	GT2	GT2(5-123)	GT2	GT2	3	-	N
Streptomyces acidiscabies	ATCC 49003T	PV756_RS14595	GT2	GT2(5-117)	GT2	GT2	3	-	N
Streptomyces acidiscabies	ATCC 49003T	PV756_RS14600	GT2	GT2(5-112)	GT2	GT2	3	-	N
Streptomyces acidiscabies	ATCC 49003T	PV756_RS21735	GT2	GT2(46-222)	GT2	GT2	3	-	N
Streptomyces acidiscabies	ATCC 49003T	PV756_RS23045	GT2	GT2(27-192)	GT2	GT2	3	-	N
Streptomyces acidiscabies	ATCC 49003T	PV756_RS25740	GT2	GT2(13-126)	GT2	GT2	3	-	N
Streptomyces acidiscabies	ATCC 49003T	PV756_RS35115	GT2	GT2(24-186)	GT2	GT2	3	-	N
Streptomyces acidiscabies	ATCC 49003T	PV756_RS35920	GT2	GT2(220-412)	GT2	GT2	3	-	N
Streptomyces acidiscabies	ATCC 49003T	PV756_RS36700	GT2	GT2(37-157)	GT2	GT2	3	-	N
Streptomyces acidiscabies	ATCC 49003T	PV756_RS46085	GT2	GT2(9-139)	GT2	GT2	3	-	N
Streptomyces acidiscabies	ATCC 49003T	PV756_RS46230	GT2	GT2(2-120)	GT2	GT2	3	-	N
Streptomyces acidiscabies	ATCC 49003T	PV756_RS47665	GT2	GT2(50-272)	GT2	GT2	3	-	N
Streptomyces acidiscabies	ATCC 49003T	PV756_RS47675	GT2	GT2(24-193)	GT2	GT2	3	-	N
Streptomyces acidiscabies	ATCC 49003T	PV756_RS00750	GT2	N	GT2	GT2	2	-	N
Streptomyces acidiscabies	ATCC 49003T	PV756_RS24155	GT2	N	GT2	GT2	2	-	N
Streptomyces acidiscabies	ATCC 49003T	PV756_RS36695	GT2	GT2(7-171)	GT2	GT0	3	-	N
Streptomyces acidiscabies	ATCC 49003T	PV756_RS46025	GT2	GT2(19-280)	GT2	GT0	3	-	N
Streptomyces acidiscabies	ATCC 49003T	PV756_RS32560	GT2	N	GT2	GT0	2	-	N
Streptomyces acidiscabies	ATCC 49003T	PV756_RS20680	GT2	N	GT2	GT0	2	-	N
Streptomyces acidiscabies	ATCC 49003T	PV756_RS11455	GT20	GT20(5-456)	GT20_e7	GT20	3	2.4.1.15	N
Streptomyces acidiscabies	ATCC 49003T	PV756_RS19115	GT28	GT28(188-346)	GT28_e100	GT28	3	-	N
Streptomyces acidiscabies	ATCC 49003T	PV756_RS29530	GT35	GT35(248-615)	GT35_e8	GT35	3	2.4.1.1	N
Streptomyces acidiscabies	ATCC 49003T	PV756_RS10180	GT39	GT39(86-357)	GT39_e7	GT39	3	-	N
Streptomyces acidiscabies	ATCC 49003T	PV756_RS20310	GT4	N	GT4_e897	GT4	2	-	N
Streptomyces acidiscabies	ATCC 49003T	PV756_RS38165	GT4	GT4(198-332)	GT4_e806	GT4	3	-	N
Streptomyces acidiscabies	ATCC 49003T	PV756_RS00105	GT4	GT4(197-342)	GT4_e564	GT4	3	-	N
Streptomyces acidiscabies	ATCC 49003T	PV756_RS00080	GT4	GT4(190-307)	GT4_e4043	GT4	3	-	N
Streptomyces acidiscabies	ATCC 49003T	PV756_RS35170	GT4	GT4(197-337)	GT4_e3638	GT4	3	-	N
Streptomyces acidiscabies	ATCC 49003T	PV756_RS22710	GT4	GT4(215-363)	GT4_e3552	GT4	3	-	N
Streptomyces acidiscabies	ATCC 49003T	PV756_RS44295	GT4	GT4(251-407)	GT4_e3552	GT4	3	-	N
Streptomyces acidiscabies	ATCC 49003T	PV756_RS21350	GT4	GT4(219-370)	GT4_e3490	GT4	3	-	N
Streptomyces acidiscabies	ATCC 49003T	PV756_RS18865	GT4	GT4(198-357)	GT4_e3367	GT4	3	-	N
Streptomyces acidiscabies	ATCC 49003T	PV756_RS03245	GT4	GT4(235-386)	GT4_e2889	GT4	3	-	N
Streptomyces acidiscabies	ATCC 49003T	PV756_RS36460	GT4	GT4(194-335)	GT4_e228	GT4	3	-	N
Streptomyces acidiscabies	ATCC 49003T	PV756_RS25515	GT4	GT4(184-302)	GT4_e2222	GT4	3	-	N
Streptomyces acidiscabies	ATCC 49003T	PV756_RS02230	GT4	GT4(254-395)	GT4_e2125	GT4	3	-	N
Streptomyces acidiscabies	ATCC 49003T	PV756_RS26060	GT4	GT4(303-471)	GT4_e212	GT4	3	-	N
Streptomyces acidiscabies	ATCC 49003T	PV756_RS09230	GT4	GT4(216-355)	GT4_e2119	GT4	3	-	N
Streptomyces acidiscabies	ATCC 49003T	PV756_RS35175	GT4	GT4(222-361)	GT4_e1864	GT4	3	-	N
Streptomyces acidiscabies	ATCC 49003T	PV756_RS00485	GT4	GT4(197-339)	GT4_e1806	GT4	3	-	N
Streptomyces acidiscabies	ATCC 49003T	PV756_RS27035	GT4	GT5(79-380)	GT4_e1800	GT4	3	-	N
Streptomyces acidiscabies	ATCC 49003T	PV756_RS09270	GT4	GT4(207-364)	GT4_e1634	GT4	3	-	N
Streptomyces acidiscabies	ATCC 49003T	PV756_RS24070	GT4	GT4(190-339)	GT4_e1300	GT4	3	2.4.1.57	N
Streptomyces acidiscabies	ATCC 49003T	PV756_RS01945	GT51	GT51(154-329)	GT51_e62	GT51	3	-	N
Streptomyces acidiscabies	ATCC 49003T	PV756_RS15145	GT51	GT51(98-275)	GT51_e62	GT51	3	-	N
Streptomyces acidiscabies	ATCC 49003T	PV756_RS23605	GT51	GT51(162-323)	GT51_e62	GT51	3	-	N
Streptomyces acidiscabies	ATCC 49003T	PV756_RS41755	GT51	GT51(132-310)	GT51_e62	GT51	3	-	N
Streptomyces acidiscabies	ATCC 49003T	PV756_RS03155	GT51	GT51(75-261)	GT51_e131	GT51	3	-	N
Streptomyces acidiscabies	ATCC 49003T	PV756_RS15945	GT76	GT76(76-254)	GT76_e12	N	2	-	N
Streptomyces acidiscabies	ATCC 49003T	PV756_RS06060	GT76	GT76(67-244)	GT76_e12	GT0	3	-	N
Streptomyces acidiscabies	ATCC 49003T	PV756_RS36595	GT76	GT76(50-198)	GT76_e12	GT0	3	-	N
Streptomyces acidiscabies	ATCC 49003T	PV756_RS43255	GT76	GT76(64-239)	GT76_e12	GT0	3	-	N
Streptomyces acidiscabies	ATCC 49003T	PV756_RS38990	GT8	GT8(3-251)	GT8_e91	GT8	3	-	N
Streptomyces acidiscabies	ATCC 49003T	PV756_RS20305	GT8	GT8(5-264)	GT8_e2	GT8	3	-	N
Streptomyces acidiscabies	ATCC 49003T	PV756_RS29245	GT81	GT81(5-189)	GT81_e14	GT81	3	-	N
Streptomyces acidiscabies	ATCC 49003T	PV756_RS11450	GT81	GT81(12-305)	GT81_e0	GT81	3	2.4.1.266	N
Streptomyces acidiscabies	ATCC 49003T	PV756_RS14565	GT83	GT83(71-389)	GT83_e76	GT83	3	-	N
Streptomyces acidiscabies	ATCC 49003T	PV756_RS01505	GT83	GT83(36-491)	GT83_e74	N	2	-	N
Streptomyces acidiscabies	ATCC 49003T	PV756_RS23040	GT83	GT83(56-447)	GT83_e5	GT83	3	-	N
Streptomyces acidiscabies	ATCC 49003T	PV756_RS39000	GT83	N	GT83_e20	GT83	2	-	N
Streptomyces acidiscabies	ATCC 49003T	PV756_RS02165	GT87	GT87(84-319)	GT87_e37	GT87	3	-	N
Streptomyces acidiscabies	ATCC 49003T	PV756_RS22220	GT87	GT87(66-293)	GT87_e32	GT87	3	-	N
Streptomyces acidiscabies	ATCC 49003T	PV756_RS04600	PL1	PL1_6(157-367)	PL1_e88	PL1_6	3	4.2.2.2	Y(1-41)
Streptomyces acidiscabies	ATCC 49003T	PV756_RS35780	PL1	PL1_6(159-371)	PL1_e88	PL1_6	3	4.2.2.2	Y(1-48)
Streptomyces acidiscabies	ATCC 49003T	PV756_RS35815	PL1	PL1_6(129-337)	PL1_e88	PL1_6	3	4.2.2.2	N
Streptomyces acidiscabies	ATCC 49003T	PV756_RS27300	PL1	PL1_9(70-254)	PL1_e78	PL1	3	-	Y(1-30)
Streptomyces acidiscabies	ATCC 49003T	PV756_RS35795	PL1+CE8	PL1(125-302)+CE8(375-666)	PL1_e69+CE8_e94	CE8+PL1	3	-	Y(1-37)
Streptomyces acidiscabies	ATCC 49003T	PV756_RS40695	PL1+CE8	PL1(102-284)+CE8(362-664)	PL1_e69+CE8_e94	CE8+PL1	3	-	Y(1-43)
Streptomyces acidiscabies	ATCC 49003T	PV756_RS18185	PL11	PL11(43-624)	PL11_e0	PL11_1	3	4.2.2.23|4.2.2.24	Y(1-41)
Streptomyces acidiscabies	ATCC 49003T	PV756_RS09245	PL12	PL12_3(409-548)	PL12_e24	PL0	3	-	N
Streptomyces acidiscabies	ATCC 49003T	PV756_RS20590	PL26	PL26(45-909)	PL26_e0	PL26	3	4.2.2.24	Y(1-58)
Streptomyces acidiscabies	ATCC 49003T	PV756_RS24130	PL26	PL26(45-909)	PL26_e0	PL26	3	4.2.2.24	Y(1-33)
Streptomyces acidiscabies	ATCC 49003T	PV756_RS27295	PL3	PL3_4(19-214)	PL3_e12	PL3_4	3	4.2.2.2	N
Streptomyces acidiscabies	ATCC 49003T	PV756_RS47455	PL3	PL3_4(46-241)	PL3_e12	PL3_4	3	4.2.2.2	Y(1-24)
Streptomyces acidiscabies	ATCC 49003T	PV756_RS31985	PL4	PL4_1(46-556)	PL4_e6	PL4_1	3	-	Y(1-47)
Streptomyces acidiscabies	ATCC 49003T	PV756_RS35760	PL4	PL4_1(38-542)	PL4_e6	PL4_1	3	-	Y(1-39)
Streptomyces acidiscabies	ATCC 49003T	PV756_RS16395	PL42	PL42(55-343)	PL42_e14	PL42	3	-	Y(1-27)
Streptomyces acidiscabies	ATCC 49003T	PV756_RS35765	PL9	PL9_3(34-365)	PL9_e30	PL9_3	3	-	Y(1-32)
Streptomyces acidiscabies	ATCC 49003T	PV756_RS46370	PL9	PL9(29-427)	PL9_e20	PL9_1	3	-	Y(1-31)
Streptomyces acidiscabies	ATCC 49003T	PV756_RS04200	PL9	CBM35(46-155)+PL9_1(170-497)	CBM35_e23+PL9_e23	CBM35+PL9_1	3	4.2.2.2|-	Y(1-33)
Streptomyces asoensis	NBRC 13813T	Saso_RS33970	AA1	AA1(120-518)	AA1_e33	N	2	1.10.3.2	N
Streptomyces asoensis	NBRC 13813T	Saso_RS16500	AA1	AA1(77-501)	AA1_e26	N	2	1.10.3.2	Y(1-33)
Streptomyces asoensis	NBRC 13813T	Saso_RS31915	AA10	AA10(42-231)+CBM2(257-346)	AA10_e30+CBM2_e70	AA10+CBM2	3	1.14.99.54|1.14.99.53	Y(1-42)
Streptomyces asoensis	NBRC 13813T	Saso_RS14275	AA10	AA10(30-199)	AA10_e19	AA10	3	1.14.99.53	Y(1-28)
Streptomyces asoensis	NBRC 13813T	Saso_RS31545	AA10	AA10(33-210)	AA10_e15	AA10	3	-	Y(1-35)
Streptomyces asoensis	NBRC 13813T	Saso_RS04670	AA10	AA10(32-209)	AA10_e0	AA10	3	-	Y(1-23)
Streptomyces asoensis	NBRC 13813T	Saso_RS37345	AA3	AA3(2-509)	AA3_e4	N	2	-	N
Streptomyces asoensis	NBRC 13813T	Saso_RS22630	AA3	AA3(4-505)	AA3_e4	AA3_2+877808	3	-	N
Streptomyces asoensis	NBRC 13813T	Saso_RS24960	AA3	AA3_2(5-533)	AA3_e57	AA3_2	3	-	N
Streptomyces asoensis	NBRC 13813T	Saso_RS14670	AA4	AA4(40-221)	AA4_e1	N	2	-	N
Streptomyces asoensis	NBRC 13813T	Saso_RS04455	AA7	AA7(33-312)	AA7_e0	N	2	1.1.3.-	N
Streptomyces asoensis	NBRC 13813T	Saso_RS17560	AA7	AA7(77-517)	AA7_e0	N	2	1.1.3.-	Y(1-50)
Streptomyces asoensis	NBRC 13813T	Saso_RS32210	AA7	AA7(14-188)	AA7_e0	N	2	1.1.3.-	N
Streptomyces asoensis	NBRC 13813T	Saso_RS08235	CE1	CE1(56-246)+CBM2(331-430)	CE1_e39+CBM2_e43	CBM2+CE1	3	-	Y(1-27)
Streptomyces asoensis	NBRC 13813T	Saso_RS31270	CE12	CE12(138-336)	CE12_e53	CE12	3	-	Y(1-21)
Streptomyces asoensis	NBRC 13813T	Saso_RS03865	CE12	CE12(36-236)	CE12_e11	CE12	3	-	Y(1-29)
Streptomyces asoensis	NBRC 13813T	Saso_RS28115	CE14	CE14(15-126)	CE14_e47	N	2	3.5.1.-	N
Streptomyces asoensis	NBRC 13813T	Saso_RS27240	CE14	CE14(20-125)	CE14_e39	CE14	3	-	N
Streptomyces asoensis	NBRC 13813T	Saso_RS11575	CE14	CE14(9-144)	CE14_e21	CE14	3	-	N
Streptomyces asoensis	NBRC 13813T	Saso_RS35765	CE14	CE14(23-159)	CE14_e2	CE14	3	3.5.1.89	N
Streptomyces asoensis	NBRC 13813T	Saso_RS36345	CE14	CE14(1-136)	CE14_e1	CE14	3	3.5.1.115	N
Streptomyces asoensis	NBRC 13813T	Saso_RS24155	CE3	CE3(408-654)	CE3_e26	CBM5+GH18	3	-	Y(1-25)
Streptomyces asoensis	NBRC 13813T	Saso_RS16725	CE3	CE3(2-211)	CE3_e17	N	2	-	N
Streptomyces asoensis	NBRC 13813T	Saso_RS27630	CE4	CE4(92-210)	CE4_e90	CE4	3	-	Y(1-28)
Streptomyces asoensis	NBRC 13813T	Saso_RS19480	CE4	CE4(42-156)	CE4_e58+CBM2_e124	CBM2+CE4	3	3.2.1.8|3.1.1.72|3.1.1.6	Y(1-32)
Streptomyces asoensis	NBRC 13813T	Saso_RS19510	CE4	CE4(99-218)	CE4_e58	N	2	3.2.1.8|3.1.1.72|3.1.1.6	Y(1-23)
Streptomyces asoensis	NBRC 13813T	Saso_RS22250	CE4	CE4(147-267)	CE4_e326	N	2	-	N
Streptomyces asoensis	NBRC 13813T	Saso_RS22255	CE4	CE4(79-199)	CE4_e326	N	2	-	N
Streptomyces asoensis	NBRC 13813T	Saso_RS31725	CE4	CE4(91-232)	CE4_e319	CE4	3	-	Y(1-33)
Streptomyces asoensis	NBRC 13813T	Saso_RS13660	CE4	CE4(67-201)	CE4_e233	GT4	3	-	N
Streptomyces asoensis	NBRC 13813T	Saso_RS34095	CE4	CE4(80-202)	CE4_e223	N	2	-	Y(1-24)
Streptomyces asoensis	NBRC 13813T	Saso_RS10085	CE4	CE4(66-189)	CE4_e152	CE4	3	-	Y(1-35)
Streptomyces asoensis	NBRC 13813T	Saso_RS31095	CE4	CE4(64-183)	CE4_e117	CE4	3	-	Y(1-45)
Streptomyces asoensis	NBRC 13813T	Saso_RS14835	CE4+GT2	CE4(53-178)+GT2(328-546)	CE4_e209+GT2	CE4+GT2	3	-	N
Streptomyces asoensis	NBRC 13813T	Saso_RS21370	CE4+GT2	CE4(93-200)+GT2(426-647)	CE4_e209+GT2	CE4+GT2	3	-	Y(1-54)
Streptomyces asoensis	NBRC 13813T	Saso_RS26520	CE4+GT2	CE4(88-216)+GT2(362-580)	CE4_e209+GT2	CE4+GT2	3	-	N
Streptomyces asoensis	NBRC 13813T	Saso_RS08865	CE7	CE7(3-319)	CE7_e23	CE7	3	3.1.1.72	N
Streptomyces asoensis	NBRC 13813T	Saso_RS03875	CE8	CE8(60-368)	CE8_e94	CE8	3	-	Y(1-37)
Streptomyces asoensis	NBRC 13813T	Saso_RS03880	CE8	CE8(36-333)	CE8_e94	CE8	3	-	Y(1-24)
Streptomyces asoensis	NBRC 13813T	Saso_RS16965	CE9	CE9(30-398)	CE9_e105	CE9	3	3.5.1.25	N
Streptomyces asoensis	NBRC 13813T	Saso_RS12230	GH1	GH1(19-475)	GH1_e113	GH1	3	3.2.1.21|3.2.1.-|3.2.1.38|3.2.1.23|3.2.1.74	N
Streptomyces asoensis	NBRC 13813T	Saso_RS14105	GH1	GH1(9-466)	GH1_e113	GH1	3	3.2.1.21|3.2.1.-|3.2.1.38|3.2.1.23|3.2.1.74	N
Streptomyces asoensis	NBRC 13813T	Saso_RS29200	GH1	GH1(7-444)	GH1_e107	GH1	3	3.2.1.21|3.2.1.38|3.2.1.-	N
Streptomyces asoensis	NBRC 13813T	Saso_RS02755	GH1	GH1(14-438)	GH1_e101	GH1	3	3.2.1.21	N
Streptomyces asoensis	NBRC 13813T	Saso_RS07805	GH10	GH10(49-340)+CBM13(353-474)	GH10_e90+CBM13_e231	CBM13+GH10	3	3.2.1.8|-	Y(1-42)
Streptomyces asoensis	NBRC 13813T	Saso_RS24205	GH10	GH10(260-575)	GH10_e79	GH10	3	-	N
Streptomyces asoensis	NBRC 13813T	Saso_RS22220	GH10	GH10(43-344)+CBM2(357-447)	GH10_e103+CBM2_e122	CBM2+GH10	3	3.2.1.8	Y(1-33)
Streptomyces asoensis	NBRC 13813T	Saso_RS06650	GH10	GH10(53-359)	GH10_e103	GH10	3	3.2.1.8	Y(1-45)
Streptomyces asoensis	NBRC 13813T	Saso_RS24430	GH10+GH62	GH10(50-340)+GH62(383-665)	GH10_e90+GH62_e0	GH10+GH62	3	3.2.1.8|3.2.1.55|3.2.1.-	Y(1-32)
Streptomyces asoensis	NBRC 13813T	Saso_RS10070	GH106	GH106(56-1002)	GH106_e19	GH0	3	-	Y(1-54)
Streptomyces asoensis	NBRC 13813T	Saso_RS26740	GH109	GH109(5-193)	GH109_e7	N	2	-	N
Streptomyces asoensis	NBRC 13813T	Saso_RS29355	GH109	GH179(53-212)	GH109_e7	CBM13+CBM6	3	-	N
Streptomyces asoensis	NBRC 13813T	Saso_RS19485	GH11	GH11(48-223)	GH11_e15+CBM2_e124	CBM2+GH11	3	3.2.1.8|3.1.1.72|3.1.1.6	Y(1-36)
Streptomyces asoensis	NBRC 13813T	Saso_RS00840	GH114	GH114(55-244)	GH114_e24	GH114	3	-	Y(1-23)
Streptomyces asoensis	NBRC 13813T	Saso_RS33000	GH12	GH12(97-235)	GH12_e36	GH12	3	-	Y(1-34)
Streptomyces asoensis	NBRC 13813T	Saso_RS12620	GH12	GH12(112-257)+CBM2(275-374)	GH12_e11+CBM2_e1	CBM2+GH12	3	3.2.1.4	Y(1-27)
Streptomyces asoensis	NBRC 13813T	Saso_RS09700	GH13	GH13_3(225-445)	GH13_e41	GH13_3	3	-	N
Streptomyces asoensis	NBRC 13813T	Saso_RS34185	GH13	GH13_3(277-497)	GH13_e41	GH13_3	3	-	N
Streptomyces asoensis	NBRC 13813T	Saso_RS01050	GH13	GH13_32(59-321)	GH13_e240	GH13_32	3	3.2.1.1|3.2.1.116	Y(1-28)
Streptomyces asoensis	NBRC 13813T	Saso_RS01060	GH13	GH13_30(49-406)	GH13_e234	GH13_30	3	3.2.1.20	N
Streptomyces asoensis	NBRC 13813T	Saso_RS11240	GH13	GH13_30(39-386)	GH13_e234	GH13_30	3	3.2.1.20	N
Streptomyces asoensis	NBRC 13813T	Saso_RS19240	GH13	GH13_30(34-398)	GH13_e234	GH13_30	3	3.2.1.20	N
Streptomyces asoensis	NBRC 13813T	Saso_RS24805	GH13	GH13_30(50-404)	GH13_e234	GH13_30	3	3.2.1.20	N
Streptomyces asoensis	NBRC 13813T	Saso_RS01045	GH13	GH13_13(110-467)+CBM41(732-831)+CBM41(840-932)+GH13_13(1226-1622)	GH13_e183+CBM41_e2+CBM41_e2+CBM48_e30+GH13_e108	CBM41+CBM48+GH13_13+GH13	3	3.2.1.41|3.2.1.1|3.2.1.68	Y(1-37)
Streptomyces asoensis	NBRC 13813T	Saso_RS31480	GH13	GH13_26(35-303)	GH13_e105	GH13_26	3	5.4.99.15	N
Streptomyces asoensis	NBRC 13813T	Saso_RS09695	GH13	GH13_16(46-402)	GH13_e0	GH13_16	3	5.4.99.16	N
Streptomyces asoensis	NBRC 13813T	Saso_RS34190	GH13	GH13_16(46-402)	GH13_e0	GH13_16	3	5.4.99.16	N
Streptomyces asoensis	NBRC 13813T	Saso_RS31475	GH13	GH13_11(176-528)	CBM48_e3+GH13_e48	CBM48+GH13_11	3	3.2.1.68|2.4.1.25|3.2.1.-	N
Streptomyces asoensis	NBRC 13813T	Saso_RS34120	GH13	CBM48(38-132)+GH13_11(216-568)	CBM48_e3+GH13_e48	CBM48+GH13_11	3	3.2.1.68|2.4.1.25|3.2.1.-	N
Streptomyces asoensis	NBRC 13813T	Saso_RS09685	GH13	CBM48(136-223)+GH13_9(283-583)	CBM48_e2+GH13_e200	CBM48+GH13_9	3	2.4.1.18	N
Streptomyces asoensis	NBRC 13813T	Saso_RS34200	GH13	CBM48(138-224)+GH13_9(285-590)	CBM48_e2+GH13_e200	CBM48+GH13_9	3	2.4.1.18	N
Streptomyces asoensis	NBRC 13813T	Saso_RS31505	GH13	GH13_10(104-422)	CBM48_e0+GH13_e92	CBM48+GH13_10	3	3.2.1.141|3.2.1.1	N
Streptomyces asoensis	NBRC 13813T	Saso_RS10015	GH13	CBM25(51-127)+CBM25(154-230)+GH13_42(405-838)	CBM25_e11+CBM25_e11+GH13_e160	CBM25+GH13_42	3	3.2.1.1|3.2.1.98	Y(1-37)
Streptomyces asoensis	NBRC 13813T	Saso_RS35500	GH135	GH135(36-244)	GH135_e23	GH0	3	-	N
Streptomyces asoensis	NBRC 13813T	Saso_RS08175	GH146	GH146(374-789)	GH146_e9	GH146	3	-	Y(1-34)
Streptomyces asoensis	NBRC 13813T	Saso_RS04150	GH15	GH15(220-585)	GH15_e59	GH15	3	3.2.1.3	N
Streptomyces asoensis	NBRC 13813T	Saso_RS04460	GH15	GH15(222-589)	GH15_e59	GH15	3	3.2.1.3	N
Streptomyces asoensis	NBRC 13813T	Saso_RS24695	GH15	GH15(233-596)	GH15_e22	GH15	3	3.2.1.28	N
Streptomyces asoensis	NBRC 13813T	Saso_RS25630	GH15	GH15(242-610)	GH15_e22	GH15	3	3.2.1.28	N
Streptomyces asoensis	NBRC 13813T	Saso_RS31265	GH154	GH154(17-351)	GH154_e3	GH154	3	-	N
Streptomyces asoensis	NBRC 13813T	Saso_RS10800	GH16	GH16_3(37-279)	GH16_e85	GH16_3	3	-	Y(1-21)
Streptomyces asoensis	NBRC 13813T	Saso_RS25145	GH16	N	GH16_e81	GH16	2	-	N
Streptomyces asoensis	NBRC 13813T	Saso_RS29015	GH16	GH16_3(52-310)+CBM6(335-461)	GH16_e303+CBM6_e39	CBM6+GH16_3	3	3.2.1.39	Y(1-38)
Streptomyces asoensis	NBRC 13813T	Saso_RS25870	GH16	GH16_3(54-291)+CBM13(308-425)	GH16_e168+CBM13_e183	CBM13+GH16_3	3	3.2.1.39|3.2.1.58|3.2.1.14	Y(1-28)
Streptomyces asoensis	NBRC 13813T	Saso_RS29195	GH16	CBM32(58-175)+CBM32(199-344)+GH16_3(373-624)	CBM32_e85+CBM32_e85+GH16_e104	CBM32+GH16_3	3	-	Y(1-30)
Streptomyces asoensis	NBRC 13813T	Saso_RS23935	GH16	CBM3(45-127)+GH16(213-442)	CBM3_e14+GH16_e192	CBM3+GH0	3	-	Y(1-38)
Streptomyces asoensis	NBRC 13813T	Saso_RS02570	GH176	GH176(250-647)	N	GH176	2	N	N
Streptomyces asoensis	NBRC 13813T	Saso_RS32405	GH176	GH176(222-361)+GH176(376-593)	N	GH176	2	N	N
Streptomyces asoensis	NBRC 13813T	Saso_RS01575	GH178	GH178(27-339)	GH15_e17	GH178	3	3.2.1.3	N
Streptomyces asoensis	NBRC 13813T	Saso_RS06335	GH18	GH18(56-414)	GH18_e285	GH18	3	3.2.1.14|1.14.99.53	Y(1-41)
Streptomyces asoensis	NBRC 13813T	Saso_RS21360	GH18	N	GH18_e220	GH18	2	-	Y(1-33)
Streptomyces asoensis	NBRC 13813T	Saso_RS14135	GH18	CBM2(42-138)+GH18(216-459)	CBM2_e24+GH18_e165	CBM2+GH18	3	-	Y(1-38)
Streptomyces asoensis	NBRC 13813T	Saso_RS34445	GH18	CBM2(35-131)+GH18(242-603)	CBM2_e16+GH18_e285	CBM2+GH18	3	3.2.1.14|1.14.99.53	Y(1-31)
Streptomyces asoensis	NBRC 13813T	Saso_RS28920	GH18	CBM16(38-148)	CBM16_e29+GH18_e237	CBM16+GH18	3	3.2.1.14|-	Y(1-37)
Streptomyces asoensis	NBRC 13813T	Saso_RS36200	GH18	CBM16(38-151)+GH18(275-549)	CBM16_e0+GH18_e327	CBM16+GH18	3	3.2.1.14|3.2.1.-	Y(1-35)
Streptomyces asoensis	NBRC 13813T	Saso_RS11250	GH18	CBM16(35-145)+GH18(267-562)	CBM16_e0+GH18_e14	CBM16+GH18	3	3.2.1.14|3.2.1.-	Y(1-31)
Streptomyces asoensis	NBRC 13813T	Saso_RS25865	GH18	CBM13(43-161)	CBM13_e183+GH18_e237	CBM13+GH18	3	3.2.1.39|3.2.1.14	Y(1-38)
Streptomyces asoensis	NBRC 13813T	Saso_RS30160	GH184	GH184(78-187)	N	GH184	2	N	Y(1-32)
Streptomyces asoensis	NBRC 13813T	Saso_RS35705	GH184	GH184(63-173)	N	GH184	2	N	Y(1-68)
Streptomyces asoensis	NBRC 13813T	Saso_RS28965	GH2	GH2_10(32-858)	GH2_e92	GH2_10	3	3.2.1.23	N
Streptomyces asoensis	NBRC 13813T	Saso_RS25095	GH2	GH2_3(88-674)	GH2_e82	GH2	3	-	Y(1-34)
Streptomyces asoensis	NBRC 13813T	Saso_RS11125	GH2	GH2_18(77-517)+CBM42(642-781)	GH2_e74+CBM42_e1	CBM42+GH2_18	3	3.2.1.146|3.2.1.20	Y(1-45)
Streptomyces asoensis	NBRC 13813T	Saso_RS11195	GH2	GH2_18(333-773)	GH2_e74	GH2_18	3	3.2.1.146	Y(1-48)
Streptomyces asoensis	NBRC 13813T	Saso_RS31240	GH2	GH2_10(33-846)	GH2_e61	GH2_10	3	3.2.1.23	N
Streptomyces asoensis	NBRC 13813T	Saso_RS31835	GH2	GH2_13(7-663)	GH2_e24	GH2_13	3	3.2.1.25	N
Streptomyces asoensis	NBRC 13813T	Saso_RS29900	GH2	GH2_10(98-632)+GH2_10(822-1172)	GH2_e1+GH2_e21	CBM0+GH2_10	3	3.2.1.23|-	Y(1-58)
Streptomyces asoensis	NBRC 13813T	Saso_RS27005	GH2	GH2_1(41-631)	GH2_e0	GH2_1	3	3.2.1.23|3.2.1.108	Y(1-32)
Streptomyces asoensis	NBRC 13813T	Saso_RS14770	GH20	GH20(133-491)	GH20_e51	GH20	3	3.2.1.52	N
Streptomyces asoensis	NBRC 13813T	Saso_RS22865	GH20	GH20(211-538)	GH20_e28	GH20	3	-	N
Streptomyces asoensis	NBRC 13813T	Saso_RS23940	GH20	GH20(137-481)	GH20_e104	GH20	3	-	N
Streptomyces asoensis	NBRC 13813T	Saso_RS26240	GH23	N	GH23_e759	GH0	2	-	N
Streptomyces asoensis	NBRC 13813T	Saso_RS15770	GH23	N	GH23_e366	GH0	2	-	N
Streptomyces asoensis	NBRC 13813T	Saso_RS19815	GH23	N	GH23_e309	GH23	2	-	Y(1-20)
Streptomyces asoensis	NBRC 13813T	Saso_RS27760	GH23	N	GH23_e158+CBM50_e128	CBM50+GH0	2	-	Y(1-42)
Streptomyces asoensis	NBRC 13813T	Saso_RS03215	GH23	GH23(125-263)	GH23_e147	GH0	3	-	Y(1-37)
Streptomyces asoensis	NBRC 13813T	Saso_RS17570	GH23	GH23(69-183)	GH23_e108	GH23	3	-	N
Streptomyces asoensis	NBRC 13813T	Saso_RS36680	GH23	GH23(68-214)	GH23_e1017	GH0	3	-	Y(1-23)
Streptomyces asoensis	NBRC 13813T	Saso_RS10690	GH25	GH25(235-426)	GH25_e205	GH25	3	-	Y(1-32)
Streptomyces asoensis	NBRC 13813T	Saso_RS13680	GH26	N	GH26_e71	GH0	2	-	Y(1-34)
Streptomyces asoensis	NBRC 13813T	Saso_RS19285	GH26	N	GH26_e71	GH0	2	-	N
Streptomyces asoensis	NBRC 13813T	Saso_RS25725	GH27	GH27(218-459)+CBM35(494-610)	GH27_e8+CBM35_e57	CBM35+GH27	3	-	Y(1-40)
Streptomyces asoensis	NBRC 13813T	Saso_RS26795	GH27	GH27(159-403)+CBM13(529-651)	GH27_e33+CBM35_e2+CBM13_e71	CBM13+CBM35+GH27	3	3.2.1.88|-	Y(1-42)
Streptomyces asoensis	NBRC 13813T	Saso_RS28925	GH29	GH29(4-311)	GH29_e31	GH29	3	-	N
Streptomyces asoensis	NBRC 13813T	Saso_RS22210	GH3	GH3(100-322)	GH3_e50	GH3	3	3.2.1.37	N
Streptomyces asoensis	NBRC 13813T	Saso_RS13900	GH3	GH3(119-343)	GH3_e199	GH3	3	3.2.1.52	Y(1-27)
Streptomyces asoensis	NBRC 13813T	Saso_RS33025	GH3	GH3(44-274)	GH3_e179+CBM6_e50	CBM6+GH3	3	3.2.1.120|3.2.1.74	N
Streptomyces asoensis	NBRC 13813T	Saso_RS35185	GH3	GH3(70-290)	GH3_e164	GH3	3	3.2.1.52	N
Streptomyces asoensis	NBRC 13813T	Saso_RS01975	GH3	GH3(36-247)	GH3_e154	GH3	3	3.2.1.21	N
Streptomyces asoensis	NBRC 13813T	Saso_RS33755	GH3	CBM11(53-208)+GH3(409-649)	CBM11_e0+GH3_e161	CBM11+GH3	3	3.2.1.21|-	Y(1-24)
Streptomyces asoensis	NBRC 13813T	Saso_RS23825	GH30	GH30_8(64-449)	GH30_e78	GH30_8	3	3.2.1.8|3.2.1.136	Y(1-45)
Streptomyces asoensis	NBRC 13813T	Saso_RS33760	GH30	GH30_3(70-485)+CBM13(503-620)	GH30_e51+CBM13_e183	CBM13+GH30_3	3	3.2.1.39|3.2.1.14|-	Y(1-31)
Streptomyces asoensis	NBRC 13813T	Saso_RS14370	GH30	GH30_5(29-485)	GH30_e22	GH30_5	3	3.2.1.164	Y(1-28)
Streptomyces asoensis	NBRC 13813T	Saso_RS26190	GH30	GH30_5(38-521)	GH30_e21+CBM13_e131	CBM13+GH30_5	3	-	Y(1-35)
Streptomyces asoensis	NBRC 13813T	Saso_RS06520	GH31	GH31_1(271-712)	GH31_e33	GH31_1	3	-	N
Streptomyces asoensis	NBRC 13813T	Saso_RS14860	GH31	GH31_3(239-668)	GH31_e31	GH31_3	3	3.2.1.177	N
Streptomyces asoensis	NBRC 13813T	Saso_RS32995	GH31	GH31_4(220-674)	GH31_e0	GH31_4	3	3.2.1.177	N
Streptomyces asoensis	NBRC 13813T	Saso_RS37040	GH32	GH32(50-290)+CBM38(300-378)+CBM38(385-511)	GH32_e44+CBM38_e4+CBM38_e4+CBM38_e4	CBM38+GH32	3	3.2.1.80|3.2.1.26	Y(1-36)
Streptomyces asoensis	NBRC 13813T	Saso_RS27875	GH33	GH33(47-388)	GH33_e115	GH33	3	-	Y(1-30)
Streptomyces asoensis	NBRC 13813T	Saso_RS34805	GH35	GH35(11-323)	GH35_e23	GH35	3	3.2.1.23|3.2.1.-|3.2.1.38	N
Streptomyces asoensis	NBRC 13813T	Saso_RS34800	GH35	GH35(39-382)	GH35_e20	GH35	3	-	N
Streptomyces asoensis	NBRC 13813T	Saso_RS14115	GH36	GH36(139-402)	GH36_e50	GH36	3	-	N
Streptomyces asoensis	NBRC 13813T	Saso_RS28385	GH36	GH36(12-674)	GH36_e27	GH36	3	3.2.1.22	N
Streptomyces asoensis	NBRC 13813T	Saso_RS26435	GH36	GH36(131-624)	GH36_e14	GH36	3	-	N
Streptomyces asoensis	NBRC 13813T	Saso_RS28930	GH38	GH38(255-508)	GH38_e38	GH38	3	3.2.1.24	N
Streptomyces asoensis	NBRC 13813T	Saso_RS08115	GH39	CBM35(432-557)	GH39_e59+CBM35_e67+CBM35_e67	CBM35+GH39	3	-	N
Streptomyces asoensis	NBRC 13813T	Saso_RS13045	GH4	GH4(2-177)	GH4_e25	GH4	3	-	N
Streptomyces asoensis	NBRC 13813T	Saso_RS28935	GH4	GH4(2-179)	GH4_e15	GH4	3	-	N
Streptomyces asoensis	NBRC 13813T	Saso_RS25090	GH42	GH42(29-397)	GH42_e6	GH42	3	-	N
Streptomyces asoensis	NBRC 13813T	Saso_RS33005	GH42	GH42(22-386)	GH42_e6	GH42	3	-	N
Streptomyces asoensis	NBRC 13813T	Saso_RS26185	GH42	GH42(26-395)	GH42_e34	GH42	3	3.2.1.23	N
Streptomyces asoensis	NBRC 13813T	Saso_RS08750	GH42	GH42(17-387)	GH42_e32	GH42	3	-	N
Streptomyces asoensis	NBRC 13813T	Saso_RS14110	GH42	GH42(16-387)	GH42_e32	GH42	3	-	N
Streptomyces asoensis	NBRC 13813T	Saso_RS09925	GH42	GH42(26-400)	GH42_e2	GH42	3	-	N
Streptomyces asoensis	NBRC 13813T	Saso_RS31595	GH43	GH43_20(83-303)+CBM42(324-454)	GH43_e79+CBM42_e10	CBM42+GH43_20	3	3.2.1.55	Y(1-31)
Streptomyces asoensis	NBRC 13813T	Saso_RS31085	GH43	GH43_26(36-332)+CBM13(354-442)	GH43_e78+CBM13_e294	CBM13+GH43_26	3	-	Y(1-31)
Streptomyces asoensis	NBRC 13813T	Saso_RS25015	GH43	GH43_12(14-287)+CBM91(311-503)	GH43_e73+CBM91_e27	CBM91+GH43_12	3	3.2.1.55|-	N
Streptomyces asoensis	NBRC 13813T	Saso_RS02090	GH43	GH43_5(56-335)	GH43_e39	GH43_5	3	-	Y(1-44)
Streptomyces asoensis	NBRC 13813T	Saso_RS31090	GH43	GH43_26(39-338)+CBM42(352-480)	GH43_e311+CBM42_e11	CBM42+GH43_26	3	3.2.1.55|3.2.1.-	Y(1-30)
Streptomyces asoensis	NBRC 13813T	Saso_RS31280	GH43	GH43_24(53-291)+CBM13(386-467)	GH43_e262+CBM13_e29	CBM13+GH43_24	3	3.2.1.145|-	Y(1-28)
Streptomyces asoensis	NBRC 13813T	Saso_RS27485	GH43	GH43_23(89-289)+CBM42(325-456)	GH43_e23+CBM42_e9	CBM42+GH43_23	3	3.2.1.55	Y(1-40)
Streptomyces asoensis	NBRC 13813T	Saso_RS03855	GH43	GH43_10(7-281)+CBM91(309-510)	GH43_e224+CBM91_e45	CBM91+GH43_10	3	-	N
Streptomyces asoensis	NBRC 13813T	Saso_RS26260	GH43	GH43_22(492-703)+GH43_34(1144-1412)	GH43_e135+GH43_e298	GH43_22+GH43_34	3	3.2.1.55|-	Y(1-40)
Streptomyces asoensis	NBRC 13813T	Saso_RS00075	GH46	GH46(37-254)	GH46_e9	GH46	3	3.2.1.132	N
Streptomyces asoensis	NBRC 13813T	Saso_RS10030	GH46	GH46(45-259)	GH46_e9	GH46	3	3.2.1.132	Y(1-37)
Streptomyces asoensis	NBRC 13813T	Saso_RS29465	GH48	CBM2(42-141)+GH48(342-969)	CBM2_e116+GH48_e1	CBM2+GH48	3	3.2.1.176|3.2.1.-|3.2.1.4|3.2.1.91|3.2.1.151|3.2.1.8|3.2.1.14	Y(1-38)
Streptomyces asoensis	NBRC 13813T	Saso_RS10090	GH5	GH5_51(62-412)	GH5_e282	GH5_51	3	-	Y(1-29)
Streptomyces asoensis	NBRC 13813T	Saso_RS25030	GH5	GH5_4(77-355)+CBM46(385-471)	GH5_e262+CBM46_e0	CBM46+GH5_4	3	3.2.1.-|3.2.1.4	Y(1-42)
Streptomyces asoensis	NBRC 13813T	Saso_RS26820	GH5	GH5_43(55-416)	GH5_e229	GH5_43	3	3.2.1.21	Y(1-33)
Streptomyces asoensis	NBRC 13813T	Saso_RS08695	GH5	GH5_8(64-314)+CBM2(459-559)	GH5_e22+CBM2_e31	CBM2+GH5_8	3	3.2.1.78|-	Y(1-46)
Streptomyces asoensis	NBRC 13813T	Saso_RS16715	GH5	GH5_1(62-380)+CBM2(424-517)	GH5_e161+CBM2_e52	CBM2+GH5_1	3	3.2.1.4	Y(1-30)
Streptomyces asoensis	NBRC 13813T	Saso_RS29460	GH5	CBM2(36-135)+GH5_40(176-470)	CBM2_e103+GH5_e171	CBM2+GH5_40	3	3.2.1.78	Y(1-32)
Streptomyces asoensis	NBRC 13813T	Saso_RS05555	GH51	GH51_2(209-826)	GH51_e47	GH51_2	3	3.2.1.55	Y(1-33)
Streptomyces asoensis	NBRC 13813T	Saso_RS25020	GH51	GH51_3(81-447)	GH51_e38	GH51_3	3	-	Y(1-37)
Streptomyces asoensis	NBRC 13813T	Saso_RS02130	GH51	GH51_1(6-502)	GH51_e0	GH51_1	3	3.2.1.55	N
Streptomyces asoensis	NBRC 13813T	Saso_RS08755	GH53	CBM61(34-174)+GH53(184-519)	CBM61_e14+GH53_e27	CBM61+GH53	3	-	Y(1-32)
Streptomyces asoensis	NBRC 13813T	Saso_RS23820	GH54	GH54(42-355)	GH54_e0	GH54	3	3.2.1.55|3.2.1.37	Y(1-38)
Streptomyces asoensis	NBRC 13813T	Saso_RS29220	GH55	GH55_1(307-590)	GH55_e0	GH55_1	3	3.2.1.-|3.2.1.39|3.2.1.58	Y(1-40)
Streptomyces asoensis	NBRC 13813T	Saso_RS11630	GH55	CBM32(43-154)+CBM32(177-292)+GH55_1(541-818)	CBM32_e159+CBM32_e159+GH55_e0	CBM32+GH55_1	3	3.2.1.-|3.2.1.39|3.2.1.58	Y(1-24)
Streptomyces asoensis	NBRC 13813T	Saso_RS25860	GH55	CBM13(44-183)+GH55_1(419-702)	CBM13_e48+GH55_e0	CBM13+GH55_1	3	3.2.1.-|3.2.1.39|3.2.1.58|-	Y(1-33)
Streptomyces asoensis	NBRC 13813T	Saso_RS06235	GH6	GH6(96-354)	GH6_e6	GH6	3	-	Y(1-21)
Streptomyces asoensis	NBRC 13813T	Saso_RS12625	GH6	CBM2(37-136)+GH6(190-528)	CBM2_e91+GH6_e0	CBM2+GH6	3	3.2.1.91|3.2.1.4|3.2.1.8	Y(1-22)
Streptomyces asoensis	NBRC 13813T	Saso_RS29455	GH6	CBM2(37-136)+GH6(180-519)	CBM2_e91+GH6_e0	CBM2+GH6	3	3.2.1.91|3.2.1.4|3.2.1.8	Y(1-25)
Streptomyces asoensis	NBRC 13813T	Saso_RS07800	GH62	CBM13(40-132)+CBM13(89-180)+GH62(188-459)	CBM13_e338+GH62_e0	CBM13+GH62	3	3.2.1.55|3.2.1.8|3.2.1.-	Y(1-36)
Streptomyces asoensis	NBRC 13813T	Saso_RS02565	GH63	GH63(63-480)	GH63_e10	GH63	3	3.2.1.170	N
Streptomyces asoensis	NBRC 13813T	Saso_RS09855	GH64	GH64(39-398)	GH64_e8	GH64	3	3.2.1.39	Y(1-37)
Streptomyces asoensis	NBRC 13813T	Saso_RS24615	GH65	GH65(308-717)	GH65_e15	GH65	3	2.4.1.282|2.4.1.216	N
Streptomyces asoensis	NBRC 13813T	Saso_RS26585	GH65	GH65(327-691)	GH65_e1	GH65	3	-	N
Streptomyces asoensis	NBRC 13813T	Saso_RS29470	GH74	GH74(92-209)+GH74(209-325)+GH74(574-703)+CBM2(783-883)	GH74_e1+GH74_e1+GH74_e1+GH74_e1+CBM2_e108	CBM2+GH74	3	3.2.1.151|3.2.1.150	Y(1-27)
Streptomyces asoensis	NBRC 13813T	Saso_RS08945	GH75	GH75(56-218)	GH75_e0	GH75	3	3.2.1.132	Y(1-24)
Streptomyces asoensis	NBRC 13813T	Saso_RS25010	GH75	GH75(39-221)	GH75_e0	GH75	3	3.2.1.132	Y(1-27)
Streptomyces asoensis	NBRC 13813T	Saso_RS13005	GH77	GH77(150-671)	GH77_e2	GH77	3	2.4.1.25	N
Streptomyces asoensis	NBRC 13813T	Saso_RS36845	GH78	CBM67(384-572)+GH78(624-1181)	CBM67_e28+GH78_e45	GH78	3	3.2.1.40|-	Y(1-36)
Streptomyces asoensis	NBRC 13813T	Saso_RS23650	GH78	CBM67(42-228)+GH78(274-741)	CBM67_e26+GH78_e30+CBM32_e69+CBM32_e69	CBM32+CBM67+GH78	3	3.2.1.40|-	Y(1-37)
Streptomyces asoensis	NBRC 13813T	Saso_RS11215	GH87	GH87(213-474)	N	CBM32+GH87	2	N	Y(1-34)
Streptomyces asoensis	NBRC 13813T	Saso_RS11210	GH87	GH87(491-1119)	CBM32_e222+GH87_e7	CBM32+GH87	3	-	Y(1-36)
Streptomyces asoensis	NBRC 13813T	Saso_RS26995	GH9	CBM4(34-153)+GH9(274-738)	CBM4_e0+GH9_e1	CBM4+GH9	3	3.2.1.4|3.2.1.91|3.2.1.-|3.2.1.73|3.2.1.8	Y(1-30)
Streptomyces asoensis	NBRC 13813T	Saso_RS31910	GH92	CBM32(92-204)+GH92(600-1129)	CBM32_e232+GH92_e1+CBM32_e90	CBM0+GH92	3	3.2.1.113|-	Y(1-29)
Streptomyces asoensis	NBRC 13813T	Saso_RS09920	GH93	GH93(52-439)	GH93_e0+CBM13_e55	CBM13+GH93	3	-	Y(1-30)
Streptomyces asoensis	NBRC 13813T	Saso_RS07450	GH95	GH95(135-714)	GH95_e9	GH95	3	-	Y(1-36)
Streptomyces asoensis	NBRC 13813T	Saso_RS25720	GH95	GH95(47-766)	GH95_e17	GH95	3	-	Y(1-33)
Streptomyces asoensis	NBRC 13813T	Saso_RS25110	GH95	GH95(425-1055)	CBM32_e144+CBM32_e144+GH95_e0	CBM32+GH95	3	3.2.1.63|3.2.1.51|-	Y(1-40)
Streptomyces asoensis	NBRC 13813T	Saso_RS07445	GH97	GH97(53-619)	GH97_e28	GH97	3	-	Y(1-29)
Streptomyces asoensis	NBRC 13813T	Saso_RS17960	GT1	GT1(20-398)	GT1_e543	GT1	3	-	N
Streptomyces asoensis	NBRC 13813T	Saso_RS26800	GT1	GT1(3-302)	GT1_e493	GT1	3	-	N
Streptomyces asoensis	NBRC 13813T	Saso_RS11650	GT1	GT1(3-413)	GT1_e396	GT1	3	-	N
Streptomyces asoensis	NBRC 13813T	Saso_RS31430	GT1	GT1(19-408)	GT1_e302	GT1	3	2.4.1.-	N
Streptomyces asoensis	NBRC 13813T	Saso_RS28065	GT1	GT1(11-388)	GT1_e241	GT1	3	-	N
Streptomyces asoensis	NBRC 13813T	Saso_RS00375	GT119	GT119(57-404)	N	GT119	2	N	N
Streptomyces asoensis	NBRC 13813T	Saso_RS12730	GT119	GT119(41-395)	N	GT119	2	N	N
Streptomyces asoensis	NBRC 13813T	Saso_RS18845	GT119	GT119(93-454)	N	GT119	2	N	N
Streptomyces asoensis	NBRC 13813T	Saso_RS34850	GT119	GT119(125-452)	N	GT119	2	N	N
Streptomyces asoensis	NBRC 13813T	Saso_RS13650	GT121	GT121(202-356)	N	GT121	2	N	N
Streptomyces asoensis	NBRC 13813T	Saso_RS03080	GT2	GT2(9-170)	GT2	GT2	3	-	N
Streptomyces asoensis	NBRC 13813T	Saso_RS06360	GT2	GT2(25-187)	GT2	GT2	3	-	N
Streptomyces asoensis	NBRC 13813T	Saso_RS07675	GT2	GT2(8-121)	GT2	GT2	3	-	N
Streptomyces asoensis	NBRC 13813T	Saso_RS08585	GT2	GT2(48-255)	GT2	GT2	3	-	N
Streptomyces asoensis	NBRC 13813T	Saso_RS10120	GT2	GT2(8-156)	GT2	GT2	3	-	N
Streptomyces asoensis	NBRC 13813T	Saso_RS12690	GT2	GT2(8-166)	GT2	GT2	3	-	N
Streptomyces asoensis	NBRC 13813T	Saso_RS14940	GT2	GT2(5-138)	GT2	GT2	3	-	N
Streptomyces asoensis	NBRC 13813T	Saso_RS14945	GT2	GT2(5-116)	GT2	GT2	3	-	N
Streptomyces asoensis	NBRC 13813T	Saso_RS14950	GT2	GT2(5-122)	GT2	GT2	3	-	N
Streptomyces asoensis	NBRC 13813T	Saso_RS15240	GT2	GT2(13-182)	GT2	GT2	3	-	N
Streptomyces asoensis	NBRC 13813T	Saso_RS18105	GT2	GT2(27-191)	GT2	GT2	3	-	N
Streptomyces asoensis	NBRC 13813T	Saso_RS20030	GT2	GT2(22-157)	GT2	GT2	3	-	N
Streptomyces asoensis	NBRC 13813T	Saso_RS20415	GT2	GT2(58-285)	GT2	GT2	3	-	N
Streptomyces asoensis	NBRC 13813T	Saso_RS21915	GT2	GT2(15-177)	GT2	GT2	3	-	N
Streptomyces asoensis	NBRC 13813T	Saso_RS22915	GT2	GT2(25-187)	GT2	GT2	3	-	N
Streptomyces asoensis	NBRC 13813T	Saso_RS22935	GT2	GT2(8-135)	GT2	GT2	3	-	N
Streptomyces asoensis	NBRC 13813T	Saso_RS22955	GT2	GT2(5-130)	GT2	GT2	3	-	N
Streptomyces asoensis	NBRC 13813T	Saso_RS23515	GT2	GT2(4-252)	GT2	GT2	3	-	N
Streptomyces asoensis	NBRC 13813T	Saso_RS26835	GT2	GT2(6-126)	GT2	GT2	3	-	N
Streptomyces asoensis	NBRC 13813T	Saso_RS20155	GT2	N	GT2	GT2	2	-	N
Streptomyces asoensis	NBRC 13813T	Saso_RS30225	GT2	N	GT2	GT2	2	-	N
Streptomyces asoensis	NBRC 13813T	Saso_RS15180	GT2	GT2(24-282)	GT2	GT0	3	-	N
Streptomyces asoensis	NBRC 13813T	Saso_RS20460	GT2	N	GT2	GT0	2	-	N
Streptomyces asoensis	NBRC 13813T	Saso_RS28465	GT2	N	GT2	GT0	2	-	N
Streptomyces asoensis	NBRC 13813T	Saso_RS16940	GT20	GT20(7-465)	GT20_e7	GT20	3	2.4.1.15	N
Streptomyces asoensis	NBRC 13813T	Saso_RS00370	GT28	GT28(188-346)	GT28_e100	GT28	3	-	N
Streptomyces asoensis	NBRC 13813T	Saso_RS34180	GT35	GT35(266-638)	GT35_e8	GT35	3	2.4.1.1	N
Streptomyces asoensis	NBRC 13813T	Saso_RS15790	GT39	GT39(84-355)	GT39_e7	GT39	3	-	N
Streptomyces asoensis	NBRC 13813T	Saso_RS16225	GT39	GT39(82-355)	GT39_e7	GT39	3	-	N
Streptomyces asoensis	NBRC 13813T	Saso_RS13640	GT4	GT4(197-343)	GT4_e564	GT4	3	-	N
Streptomyces asoensis	NBRC 13813T	Saso_RS13665	GT4	GT4(190-309)	GT4_e4043	GT4	3	-	N
Streptomyces asoensis	NBRC 13813T	Saso_RS06415	GT4	GT4(198-337)	GT4_e3638	GT4	3	-	N
Streptomyces asoensis	NBRC 13813T	Saso_RS17215	GT4	GT4(251-406)	GT4_e3552	GT4	3	-	N
Streptomyces asoensis	NBRC 13813T	Saso_RS29145	GT4	GT4(210-361)	GT4_e3490	GT4	3	-	N
Streptomyces asoensis	NBRC 13813T	Saso_RS00630	GT4	GT4(198-357)	GT4_e3367	GT4	3	-	N
Streptomyces asoensis	NBRC 13813T	Saso_RS12675	GT4	N	GT4_e3183	GT4	2	-	N
Streptomyces asoensis	NBRC 13813T	Saso_RS04445	GT4	GT4(197-340)	GT4_e228	GT4	3	-	N
Streptomyces asoensis	NBRC 13813T	Saso_RS11655	GT4	GT4(492-652)	GT4_e2170	GT4	3	-	N
Streptomyces asoensis	NBRC 13813T	Saso_RS01585	GT4	GT4(262-403)	GT4_e2125	GT4	3	-	N
Streptomyces asoensis	NBRC 13813T	Saso_RS35515	GT4	GT4(351-518)	GT4_e212	GT4	3	-	N
Streptomyces asoensis	NBRC 13813T	Saso_RS07710	GT4	GT4(215-363)	GT4_e2119	GT4	3	-	N
Streptomyces asoensis	NBRC 13813T	Saso_RS06420	GT4	GT4(246-392)	GT4_e1864	GT4	3	-	N
Streptomyces asoensis	NBRC 13813T	Saso_RS27745	GT4	GT5(58-380)	GT4_e1800	GT4	3	-	N
Streptomyces asoensis	NBRC 13813T	Saso_RS12670	GT4	N	GT4_e1688	GT0	2	-	N
Streptomyces asoensis	NBRC 13813T	Saso_RS07750	GT4	GT4(212-370)	GT4_e1634	GT4	3	-	N
Streptomyces asoensis	NBRC 13813T	Saso_RS05915	GT4	GT4(188-335)	GT4_e1300	GT4	3	2.4.1.57	N
Streptomyces asoensis	NBRC 13813T	Saso_RS01815	GT51	GT51(152-329)	GT51_e62	GT51	3	-	N
Streptomyces asoensis	NBRC 13813T	Saso_RS14525	GT51	GT51(97-274)	GT51_e62	GT51	3	-	N
Streptomyces asoensis	NBRC 13813T	Saso_RS18580	GT51	GT51(172-329)	GT51_e62	GT51	3	-	N
Streptomyces asoensis	NBRC 13813T	Saso_RS19570	GT51	GT51(66-236)	GT51_e62	GT51	3	-	Y(1-32)
Streptomyces asoensis	NBRC 13813T	Saso_RS36045	GT51	GT51(137-312)	GT51_e62	GT51	3	-	N
Streptomyces asoensis	NBRC 13813T	Saso_RS20210	GT51	GT51(76-261)	GT51_e131	GT51	3	-	N
Streptomyces asoensis	NBRC 13813T	Saso_RS04590	GT76	GT76(55-200)	GT76_e12	GT0	3	-	N
Streptomyces asoensis	NBRC 13813T	Saso_RS21910	GT76	GT76(76-247)	GT76_e12	GT0	3	-	N
Streptomyces asoensis	NBRC 13813T	Saso_RS16935	GT81	GT81(12-314)	GT81_e0	GT81	3	2.4.1.266	N
Streptomyces asoensis	NBRC 13813T	Saso_RS18100	GT83	GT83(114-497)	GT83_e5	GT83	3	-	N
Streptomyces asoensis	NBRC 13813T	Saso_RS01680	GT87	GT87(83-318)	GT87_e37	GT87	3	-	N
Streptomyces asoensis	NBRC 13813T	Saso_RS08820	GT87	GT87(74-304)	GT87_e32	GT87	3	-	N
Streptomyces asoensis	NBRC 13813T	Saso_RS03870	PL1	PL1_6(140-351)	PL1_e88	PL1_6	3	4.2.2.2	Y(1-21)
Streptomyces asoensis	NBRC 13813T	Saso_RS19135	PL1	PL1_6(156-367)	PL1_e88	PL1_6	3	4.2.2.2	Y(1-39)
Streptomyces asoensis	NBRC 13813T	Saso_RS24900	PL1	PL1_5(106-284)	PL1_e36	PL1_5	3	4.2.2.2	Y(1-34)
Streptomyces asoensis	NBRC 13813T	Saso_RS17435	PL1+CE8	PL1(142-325)+CE8(419-721)	PL1_e69+CE8_e94	CE8+PL1	3	-	N
Streptomyces asoensis	NBRC 13813T	Saso_RS29475	PL11	PL11(61-641)	PL11_e0	PL11_1	3	4.2.2.23|4.2.2.24	N
Streptomyces asoensis	NBRC 13813T	Saso_RS07725	PL12	PL12_3(418-560)	PL12_e24	PL0	3	-	N
Streptomyces asoensis	NBRC 13813T	Saso_RS05845	PL26	PL26(46-910)	PL26_e0	PL26	3	4.2.2.24	Y(1-34)
Streptomyces asoensis	NBRC 13813T	Saso_RS24730	PL29	PL29(96-410)	PL29_e0	PL0	3	-	Y(1-45)
Streptomyces asoensis	NBRC 13813T	Saso_RS08230	PL3	PL3_4(49-245)	PL3_e12	PL3_4	3	4.2.2.2	Y(1-44)
Streptomyces asoensis	NBRC 13813T	Saso_RS20425	PL31	PL31(124-308)	PL31_e2	PL31	3	-	N
Streptomyces asoensis	NBRC 13813T	Saso_RS24735	PL38	PL38(83-367)	PL38_e6	PL38	3	-	Y(1-30)
Streptomyces asoensis	NBRC 13813T	Saso_RS31275	PL4	PL4_1(38-548)	PL4_e6	PL4_1	3	-	Y(1-40)
Streptomyces asoensis	NBRC 13813T	Saso_RS27255	PL42	PL42(56-343)	PL42_e14	PL42	3	-	Y(1-22)
Streptomyces asoensis	NBRC 13813T	Saso_RS03885	PL9	PL9_3(37-362)	PL9_e30	PL9	3	-	Y(1-29)
Streptomyces asoensis	NBRC 13813T	Saso_RS19435	PL9	CBM35(33-153)+PL9_1(166-492)	CBM35_e23+PL9_e23	CBM35+PL9_1	3	4.2.2.2|-	Y(1-28)
Streptomyces borealis sp. nov.	B21-079T	QBC31_40080	AA1	AA1(88-484)	AA1_e33	N	2	1.10.3.2	Y(1-26)
Streptomyces borealis sp. nov.	B21-079T	QBC31_18200	AA1	AA1(90-516)	AA1_e26	N	2	1.10.3.2	Y(1-35)
Streptomyces borealis sp. nov.	B21-079T	QBC31_30170	AA10	AA10(46-235)+CBM2(261-350)	AA10_e30+CBM2_e70	AA10+CBM2	3	1.14.99.54|1.14.99.53	Y(1-46)
Streptomyces borealis sp. nov.	B21-079T	QBC31_15935	AA10	AA10(30-199)	AA10_e19	AA10	3	1.14.99.53	Y(1-30)
Streptomyces borealis sp. nov.	B21-079T	QBC31_30595	AA10	AA10(33-210)	AA10_e15	AA10	3	-	Y(1-35)
Streptomyces borealis sp. nov.	B21-079T	QBC31_09840	AA10	AA10(30-207)	AA10_e0	AA10	3	-	Y(1-21)
Streptomyces borealis sp. nov.	B21-079T	QBC31_24805	AA3	AA3(3-507)	AA3_e4	AA3_2+877808	3	-	N
Streptomyces borealis sp. nov.	B21-079T	QBC31_00805	AA3	AA3_2(5-533)	AA3_e57	AA3_2	3	-	N
Streptomyces borealis sp. nov.	B21-079T	QBC31_03055	AA3	AA3_2(4-532)	AA3_e57	AA3_2	3	-	N
Streptomyces borealis sp. nov.	B21-079T	QBC31_16330	AA4	AA4(24-238)	AA4_e1	N	2	-	N
Streptomyces borealis sp. nov.	B21-079T	QBC31_10045	AA7	AA7(33-295)	AA7_e0	N	2	1.1.3.-	N
Streptomyces borealis sp. nov.	B21-079T	QBC31_13600	AA7	AA7(79-272)	AA7_e0	N	2	1.1.3.-	Y(1-33)
Streptomyces borealis sp. nov.	B21-079T	QBC31_19260	AA7	AA7(83-522)	AA7_e0	N	2	1.1.3.-	Y(1-32)
Streptomyces borealis sp. nov.	B21-079T	QBC31_29660	AA7	AA7(14-189)	AA7_e0	N	2	1.1.3.-	N
Streptomyces borealis sp. nov.	B21-079T	QBC31_05620	CE1	CE1(59-216)+CBM2(334-433)	CE1_e39+CBM2_e43	CBM2+CE1	3	-	Y(1-36)
Streptomyces borealis sp. nov.	B21-079T	QBC31_39090	CE1	CE1(51-259)	CE1_e39	CE1	3	-	Y(1-32)
Streptomyces borealis sp. nov.	B21-079T	QBC31_07395	CE1	CE1(67-321)	CE1_e38	N	2	-	Y(1-33)
Streptomyces borealis sp. nov.	B21-079T	QBC31_05770	CE1	CE1(73-327)	CE1_e38	CE1	3	-	Y(1-43)
Streptomyces borealis sp. nov.	B21-079T	QBC31_04995	CE1	CE1(62-197)+CBM13(369-442)	CE1_e37+CBM13_e207	CBM13+CE0	3	-	Y(1-42)
Streptomyces borealis sp. nov.	B21-079T	QBC31_37905	CE1	CE1(63-199)	CE1_e37	CBM2+CE0	3	-	Y(1-26)
Streptomyces borealis sp. nov.	B21-079T	QBC31_39095	CE1	CE1(65-201)	CE1_e37	CBM2+CE0	3	-	Y(1-28)
Streptomyces borealis sp. nov.	B21-079T	QBC31_06160	CE1	CBM13(46-141)+CBM13(99-188)+CE1(220-352)	CBM13_e360+CE1_e37	CBM13+CE0	3	3.2.1.145|-	Y(1-45)
Streptomyces borealis sp. nov.	B21-079T	QBC31_30885	CE12	CE12(136-334)	CE12_e53	CE12	3	-	Y(1-27)
Streptomyces borealis sp. nov.	B21-079T	QBC31_07250	CE12	CE12(53-275)	CE12_e52	CE12	3	-	Y(1-27)
Streptomyces borealis sp. nov.	B21-079T	QBC31_07245	CE12	CE12(149-346)	CE12_e18	CE12	3	-	Y(1-34)
Streptomyces borealis sp. nov.	B21-079T	QBC31_10615	CE12	CE12(35-235)	CE12_e11	CE12	3	-	Y(1-29)
Streptomyces borealis sp. nov.	B21-079T	QBC31_36150	CE14	CE14(20-125)	CE14_e39	CE14	3	-	N
Streptomyces borealis sp. nov.	B21-079T	QBC31_01730	CE14	CE14(9-144)	CE14_e21	CE14	3	-	N
Streptomyces borealis sp. nov.	B21-079T	QBC31_26075	CE14	CE14(10-146)	CE14_e2	CE14	3	3.5.1.89	N
Streptomyces borealis sp. nov.	B21-079T	QBC31_25380	CE14	CE14(1-136)	CE14_e1	CE14	3	3.5.1.115	N
Streptomyces borealis sp. nov.	B21-079T	QBC31_07060	CE2	CE2(163-345)+CE2(481-663)	CE2_e3+CE2_e3	CE0	3	-	Y(1-45)
Streptomyces borealis sp. nov.	B21-079T	QBC31_01920	CE3	CE3(37-233)+CBM2(253-344)	CE3_e26+CBM2_e10	CBM2+CE3	3	-	Y(1-34)
Streptomyces borealis sp. nov.	B21-079T	QBC31_05050	CE3	CE3(1-194)	CE3_e26	N	2	-	N
Streptomyces borealis sp. nov.	B21-079T	QBC31_05025	CE3	CE3(45-234)+CBM13(255-374)	CE3_e18+CBM13_e364	CBM13+CE0	3	-	Y(1-27)
Streptomyces borealis sp. nov.	B21-079T	QBC31_18430	CE3	CE3(2-211)	CE3_e17	N	2	-	N
Streptomyces borealis sp. nov.	B21-079T	QBC31_34940	CE4	CE4(91-209)	CE4_e90	CE4	3	-	N
Streptomyces borealis sp. nov.	B21-079T	QBC31_01875	CE4	CE4(41-155)	CE4_e58+CBM2_e124	CBM2+CE4	3	3.2.1.8|3.1.1.72|3.1.1.6	Y(1-38)
Streptomyces borealis sp. nov.	B21-079T	QBC31_21190	CE4	CE4(103-222)	CE4_e58	N	2	3.2.1.8|3.1.1.72|3.1.1.6	Y(1-30)
Streptomyces borealis sp. nov.	B21-079T	QBC31_24455	CE4	CE4(112-232)	CE4_e326	N	2	-	Y(1-38)
Streptomyces borealis sp. nov.	B21-079T	QBC31_24460	CE4	CE4(73-193)	CE4_e326	N	2	-	N
Streptomyces borealis sp. nov.	B21-079T	QBC31_30405	CE4	CE4(94-236)	CE4_e319	CE4	3	-	Y(1-25)
Streptomyces borealis sp. nov.	B21-079T	QBC31_15345	CE4	CE4(68-201)	CE4_e233	GT4	3	-	N
Streptomyces borealis sp. nov.	B21-079T	QBC31_27640	CE4	CE4(78-200)	CE4_e223	N	2	-	Y(1-27)
Streptomyces borealis sp. nov.	B21-079T	QBC31_31630	CE4	CE4(47-162)	CE4_e165	CE4	3	-	Y(1-24)
Streptomyces borealis sp. nov.	B21-079T	QBC31_03290	CE4	CE4(66-190)	CE4_e152	CE4	3	-	Y(1-35)
Streptomyces borealis sp. nov.	B21-079T	QBC31_31095	CE4	CE4(66-182)	CE4_e117	CE4	3	-	Y(1-56)
Streptomyces borealis sp. nov.	B21-079T	QBC31_16470	CE4+GT2	CE4(69-192)+GT2(347-563)	CE4_e209+GT2	CE4+GT2	3	-	N
Streptomyces borealis sp. nov.	B21-079T	QBC31_23600	CE4+GT2	CE4(92-219)+GT2(409-630)	CE4_e209+GT2	CE4+GT2	3	-	N
Streptomyces borealis sp. nov.	B21-079T	QBC31_05800	CE5	CE5(30-212)	CE5_e6	CE5	3	-	Y(1-30)
Streptomyces borealis sp. nov.	B21-079T	QBC31_22255	CE5	CE5(94-277)	CE5_e58	N	2	-	N
Streptomyces borealis sp. nov.	B21-079T	QBC31_04685	CE7	CE7(3-319)	CE7_e23	CE7	3	3.1.1.72	N
Streptomyces borealis sp. nov.	B21-079T	QBC31_30175	CE7	CE7(4-324)	CE7_e16	CE7	3	-	N
Streptomyces borealis sp. nov.	B21-079T	QBC31_10600	CE8	CE8(37-334)	CE8_e94	CE8	3	-	Y(1-25)
Streptomyces borealis sp. nov.	B21-079T	QBC31_10605	CE8	CE8(53-358)	CE8_e94	CE8	3	-	Y(1-30)
Streptomyces borealis sp. nov.	B21-079T	QBC31_18680	CE9	CE9(22-402)	CE9_e105	CE9	3	3.5.1.25	N
Streptomyces borealis sp. nov.	B21-079T	QBC31_00270	GH1	GH1(35-425)	GH1_e76	GH1	3	-	N
Streptomyces borealis sp. nov.	B21-079T	QBC31_15785	GH1	GH1(9-466)	GH1_e113	GH1	3	3.2.1.21|3.2.1.-|3.2.1.38|3.2.1.23|3.2.1.74	N
Streptomyces borealis sp. nov.	B21-079T	QBC31_33320	GH1	GH1(7-443)	GH1_e107	GH1	3	3.2.1.21|3.2.1.38|3.2.1.-	N
Streptomyces borealis sp. nov.	B21-079T	QBC31_14400	GH1	GH1(14-439)	GH1_e101	GH1	3	3.2.1.21	N
Streptomyces borealis sp. nov.	B21-079T	QBC31_06165	GH10	GH10(49-340)+CBM13(352-474)	GH10_e90+CBM13_e231	CBM13+GH10	3	3.2.1.8|-	Y(1-42)
Streptomyces borealis sp. nov.	B21-079T	QBC31_24430	GH10	GH10(58-358)+CBM2(373-464)	GH10_e103+CBM2_e122	CBM2+GH10	3	3.2.1.8	Y(1-48)
Streptomyces borealis sp. nov.	B21-079T	QBC31_07960	GH10	GH10(48-353)	GH10_e103	GH10	3	3.2.1.8	Y(1-33)
Streptomyces borealis sp. nov.	B21-079T	QBC31_06195	GH10+GH62	GH10(45-334)+GH62(354-636)	GH10_e90+GH62_e0	GH10+GH62	3	3.2.1.8|3.2.1.55|3.2.1.-	Y(1-32)
Streptomyces borealis sp. nov.	B21-079T	QBC31_21360	GH10+GH62	GH10(57-345)+CBM13(357-457)+CBM13(436-514)+GH62(525-797)	GH10_e90+CBM13_e338+GH62_e0	CBM13+GH10+GH62	3	3.2.1.8|3.2.1.55|3.2.1.-	Y(1-40)
Streptomyces borealis sp. nov.	B21-079T	QBC31_07200	GH109	GH109(9-180)	GH109_e2	N	2	-	N
Streptomyces borealis sp. nov.	B21-079T	QBC31_01880	GH11	GH11(46-221)	GH11_e15+CBM2_e124	CBM2+GH11	3	3.2.1.8|3.1.1.72|3.1.1.6	Y(1-34)
Streptomyces borealis sp. nov.	B21-079T	QBC31_01895	GH114	GH114(80-253)	GH114_e8	N	2	-	Y(1-42)
Streptomyces borealis sp. nov.	B21-079T	QBC31_04575	GH115	GH115(31-655)	GH115_e3	GH115	3	-	Y(1-21)
Streptomyces borealis sp. nov.	B21-079T	QBC31_28785	GH12	GH12(99-233)	GH12_e36	GH12	3	-	Y(1-36)
Streptomyces borealis sp. nov.	B21-079T	QBC31_05665	GH12	GH12(112-257)+CBM2(276-375)	GH12_e11+CBM2_e1	CBM2+GH12	3	3.2.1.4	Y(1-27)
Streptomyces borealis sp. nov.	B21-079T	QBC31_37205	GH121	GH121(8-941)	GH121_e0	GH121	3	3.2.1.187	Y(1-24)
Streptomyces borealis sp. nov.	B21-079T	QBC31_37230	GH127	GH127(24-550)	GH127_e11	GH127	3	-	N
Streptomyces borealis sp. nov.	B21-079T	QBC31_03580	GH13	GH13_3(225-445)	GH13_e41	GH13_3	3	-	N
Streptomyces borealis sp. nov.	B21-079T	QBC31_27525	GH13	GH13_3(323-543)	GH13_e41	GH13_3	3	-	N
Streptomyces borealis sp. nov.	B21-079T	QBC31_12440	GH13	GH13_32(61-324)	GH13_e240	GH13_32	3	3.2.1.1|3.2.1.116	Y(1-30)
Streptomyces borealis sp. nov.	B21-079T	QBC31_12445	GH13	GH13_30(49-423)	GH13_e234	GH13_30	3	3.2.1.20	N
Streptomyces borealis sp. nov.	B21-079T	QBC31_21075	GH13	GH13_30(34-399)	GH13_e234	GH13_30	3	3.2.1.20	N
Streptomyces borealis sp. nov.	B21-079T	QBC31_12435	GH13	GH13_13(113-469)+CBM41(735-834)+CBM41(843-935)+GH13_13(1229-1625)	GH13_e183+CBM41_e2+CBM41_e2+CBM48_e30+GH13_e183	CBM41+CBM48+GH13_13+GH13	3	3.2.1.41|3.2.1.1|3.2.1.68	Y(1-40)
Streptomyces borealis sp. nov.	B21-079T	QBC31_30675	GH13	GH13_26(35-303)	GH13_e105	GH13_26	3	5.4.99.15	N
Streptomyces borealis sp. nov.	B21-079T	QBC31_03585	GH13	GH13_16(46-402)	GH13_e0	GH13_16	3	5.4.99.16	N
Streptomyces borealis sp. nov.	B21-079T	QBC31_27520	GH13	GH13_16(46-402)	GH13_e0	GH13_16	3	5.4.99.16	N
Streptomyces borealis sp. nov.	B21-079T	QBC31_03565	GH13	CBM48(23-111)+GH13_11(186-539)	CBM48_e3+GH13_e48	CBM48+GH13_11	3	3.2.1.68|2.4.1.25|3.2.1.-	N
Streptomyces borealis sp. nov.	B21-079T	QBC31_27615	GH13	CBM48(39-133)+GH13_11(217-569)	CBM48_e3+GH13_e48	CBM48+GH13_11	3	3.2.1.68|2.4.1.25|3.2.1.-	N
Streptomyces borealis sp. nov.	B21-079T	QBC31_30680	GH13	GH13_11(176-528)	CBM48_e3+GH13_e48	CBM48+GH13_11	3	3.2.1.68|2.4.1.25|3.2.1.-	N
Streptomyces borealis sp. nov.	B21-079T	QBC31_03595	GH13	CBM48(136-223)+GH13_9(284-583)	CBM48_e2+GH13_e200	CBM48+GH13_9	3	2.4.1.18	N
Streptomyces borealis sp. nov.	B21-079T	QBC31_27510	GH13	CBM48(225-311)+GH13_9(372-677)	CBM48_e2+GH13_e200	CBM48+GH13_9	3	2.4.1.18	N
Streptomyces borealis sp. nov.	B21-079T	QBC31_30650	GH13	GH13_10(104-422)	CBM48_e0+GH13_e92	CBM48+GH13_10	3	3.2.1.141|3.2.1.1	N
Streptomyces borealis sp. nov.	B21-079T	QBC31_26380	GH135	GH135(50-244)	GH135_e23	GH0	3	-	N
Streptomyces borealis sp. nov.	B21-079T	QBC31_07165	GH136	GH136(38-556)	GH136_e20	GH136	3	-	Y(1-37)
Streptomyces borealis sp. nov.	B21-079T	QBC31_40205	GH141	GH141(63-601)	GH141_e7	GH141	3	-	Y(1-43)
Streptomyces borealis sp. nov.	B21-079T	QBC31_40140	GH141	GH141(40-543)	GH141_e3	CBM13+GH141	3	3.2.1.8	Y(1-36)
Streptomyces borealis sp. nov.	B21-079T	QBC31_05030	GH141	GH141(45-599)+CBM13(642-762)	GH141_e23+CBM13_e96	CBM13+GH141	3	-	Y(1-34)
Streptomyces borealis sp. nov.	B21-079T	QBC31_40540	GH142	GH142(55-364)+CBM35(361-482)	GH142_e5+CBM35_e10+CBM71_e0+CBM13_e84	CBM0+CBM35+GH142	3	3.2.1.23|-	Y(1-37)
Streptomyces borealis sp. nov.	B21-079T	QBC31_01540	GH146	GH146(54-570)+CBM13(665-764)	GH146_e5+CBM13_e346	CBM0+CBM13+GH146	3	-	Y(1-35)
Streptomyces borealis sp. nov.	B21-079T	QBC31_37235	GH146	GH146(73-590)	GH146_e4	GH146	3	-	Y(1-52)
Streptomyces borealis sp. nov.	B21-079T	QBC31_10040	GH15	GH15(222-589)	GH15_e59	GH15	3	3.2.1.3	N
Streptomyces borealis sp. nov.	B21-079T	QBC31_10355	GH15	GH15(220-585)	GH15_e59	GH15	3	3.2.1.3	N
Streptomyces borealis sp. nov.	B21-079T	QBC31_32525	GH15	GH15(224-590)	GH15_e59	GH15	3	3.2.1.3	N
Streptomyces borealis sp. nov.	B21-079T	QBC31_38170	GH15	GH15(234-602)	GH15_e22	GH15	3	3.2.1.28	N
Streptomyces borealis sp. nov.	B21-079T	QBC31_30890	GH154	GH154(17-350)	GH154_e3	GH154	3	-	N
Streptomyces borealis sp. nov.	B21-079T	QBC31_02585	GH16	GH16(29-214)	GH16_e81	GH16	3	-	N
Streptomyces borealis sp. nov.	B21-079T	QBC31_33560	GH16	GH16_3(52-310)+CBM6(335-462)	GH16_e303+CBM6_e39	CBM6+GH16_3	3	3.2.1.39	Y(1-38)
Streptomyces borealis sp. nov.	B21-079T	QBC31_06480	GH16	GH16_3(57-294)+CBM13(309-427)	GH16_e168+CBM13_e183	CBM13+GH16_3	3	3.2.1.39|3.2.1.58|3.2.1.14	Y(1-31)
Streptomyces borealis sp. nov.	B21-079T	QBC31_14225	GH176	GH176(251-647)	N	GH176	2	N	N
Streptomyces borealis sp. nov.	B21-079T	QBC31_29470	GH176	GH176(212-349)+GH176(367-582)	N	GH176	2	N	N
Streptomyces borealis sp. nov.	B21-079T	QBC31_12925	GH178	GH178(27-341)	GH15_e17	GH178	3	3.2.1.3	N
Streptomyces borealis sp. nov.	B21-079T	QBC31_23590	GH18	N	GH18_e220	GH18	2	-	Y(1-37)
Streptomyces borealis sp. nov.	B21-079T	QBC31_15790	GH18	CBM2(42-138)+GH18(214-403)	CBM2_e24+GH18_e165	CBM2+GH18	3	-	Y(1-38)
Streptomyces borealis sp. nov.	B21-079T	QBC31_27265	GH18	CBM2(35-131)+GH18(239-600)	CBM2_e16+GH18_e285	CBM2+GH18	3	3.2.1.14|1.14.99.53	Y(1-31)
Streptomyces borealis sp. nov.	B21-079T	QBC31_33650	GH18	CBM16(38-148)	CBM16_e29+GH18_e237	CBM16+GH18	3	3.2.1.14|-	Y(1-37)
Streptomyces borealis sp. nov.	B21-079T	QBC31_25585	GH18	CBM16(45-158)+GH18(283-510)	CBM16_e0+GH18_e327	CBM16+GH18	3	3.2.1.14|3.2.1.-	Y(1-42)
Streptomyces borealis sp. nov.	B21-079T	QBC31_26135	GH184	GH184(62-172)	N	GH184	2	N	Y(1-67)
Streptomyces borealis sp. nov.	B21-079T	QBC31_32085	GH184	GH184(77-187)	N	GH184	2	N	Y(1-29)
Streptomyces borealis sp. nov.	B21-079T	QBC31_33610	GH2	GH2_10(32-859)	GH2_e92	GH2_10	3	3.2.1.23	N
Streptomyces borealis sp. nov.	B21-079T	QBC31_07440	GH2	GH2_1(4-595)	GH2_e66	GH2_1	3	3.2.1.-	N
Streptomyces borealis sp. nov.	B21-079T	QBC31_01385	GH2	GH2_10(33-872)	GH2_e61	GH2_10	3	3.2.1.23	N
Streptomyces borealis sp. nov.	B21-079T	QBC31_30945	GH2	GH2_10(32-846)	GH2_e61	GH2_10	3	3.2.1.23	N
Streptomyces borealis sp. nov.	B21-079T	QBC31_30300	GH2	GH2_13(7-663)	GH2_e24	GH2_13	3	3.2.1.25	N
Streptomyces borealis sp. nov.	B21-079T	QBC31_32715	GH2	GH2_10(104-640)+GH2_10(834-1178)	GH2_e1+GH2_e21	CBM0+GH2_10	3	3.2.1.23|-	Y(1-55)
Streptomyces borealis sp. nov.	B21-079T	QBC31_16400	GH20	GH20(129-482)	GH20_e51	GH20	3	3.2.1.52	N
Streptomyces borealis sp. nov.	B21-079T	QBC31_25005	GH20	GH20(191-519)	GH20_e28	GH20	3	-	N
Streptomyces borealis sp. nov.	B21-079T	QBC31_17140	GH23	N	GH23_e978+CBM50_e719	CBM50+GH0	2	-	Y(1-41)
Streptomyces borealis sp. nov.	B21-079T	QBC31_17400	GH23	N	GH23_e366	GH0	2	-	N
Streptomyces borealis sp. nov.	B21-079T	QBC31_34825	GH23	N	GH23_e158+CBM50_e128	CBM50+GH0	2	-	Y(1-42)
Streptomyces borealis sp. nov.	B21-079T	QBC31_11260	GH23	GH23(124-262)	GH23_e147	GH0	3	-	Y(1-37)
Streptomyces borealis sp. nov.	B21-079T	QBC31_19270	GH23	GH23(66-184)	GH23_e108	GH23	3	-	N
Streptomyces borealis sp. nov.	B21-079T	QBC31_03255	GH25	GH25(261-452)	GH25_e205	GH25	3	-	Y(1-36)
Streptomyces borealis sp. nov.	B21-079T	QBC31_15365	GH26	N	GH26_e71	GH0	2	-	Y(1-34)
Streptomyces borealis sp. nov.	B21-079T	QBC31_21125	GH26	N	GH26_e71	GH0	2	-	N
Streptomyces borealis sp. nov.	B21-079T	QBC31_34615	GH27	GH27(163-405)+CBM13(541-665)	GH27_e33+CBM35_e2+CBM13_e71	CBM13+GH27	3	3.2.1.88|-	N
Streptomyces borealis sp. nov.	B21-079T	QBC31_36515	GH27	GH27(159-403)+CBM13(529-651)	GH27_e33+CBM35_e2+CBM13_e71	CBM13+CBM35+GH27	3	3.2.1.88|-	Y(1-42)
Streptomyces borealis sp. nov.	B21-079T	QBC31_06190	GH27	GH27(146-389)+CBM13(422-546)	GH27_e27+CBM13_e341	CBM13+GH27	3	3.2.1.22|-	Y(1-35)
Streptomyces borealis sp. nov.	B21-079T	QBC31_05065	GH27	GH27(134-367)+CBM13(398-524)	GH27_e14+CBM13_e156	CBM13+GH27	3	3.2.1.22|2.4.1.-|-	Y(1-31)
Streptomyces borealis sp. nov.	B21-079T	QBC31_38570	GH29	GH29(42-338)+CBM32(364-485)+CBM13(512-647)	GH29_e9+CBM32_e170+CBM13_e42	CBM13+CBM32+GH29	3	-	Y(1-21)
Streptomyces borealis sp. nov.	B21-079T	QBC31_01760	GH29	GH29(33-366)+CBM13(549-681)	GH29_e13+CBM13_e137	CBM13+GH29	3	3.2.1.51|-	Y(1-38)
Streptomyces borealis sp. nov.	B21-079T	QBC31_02885	GH29	GH29(33-391)+CBM13(596-695)	GH29_e13+CBM13_e137	CBM13+GH29	3	3.2.1.51|-	Y(1-35)
Streptomyces borealis sp. nov.	B21-079T	QBC31_05000	GH29	GH29(33-393)+CBM13(525-659)	GH29_e13+CBM13_e137	CBM13+GH29	3	3.2.1.51|-	Y(1-35)
Streptomyces borealis sp. nov.	B21-079T	QBC31_13815	GH3	GH3(47-275)	GH3_e91	GH3	3	3.2.1.21	N
Streptomyces borealis sp. nov.	B21-079T	QBC31_24420	GH3	GH3(99-320)	GH3_e50	GH3	3	3.2.1.37	N
Streptomyces borealis sp. nov.	B21-079T	QBC31_15590	GH3	GH3(120-343)	GH3_e199	GH3	3	3.2.1.52	Y(1-27)
Streptomyces borealis sp. nov.	B21-079T	QBC31_28750	GH3	GH3(44-274)	GH3_e179+CBM6_e50	CBM6+GH3	3	3.2.1.120|3.2.1.74	N
Streptomyces borealis sp. nov.	B21-079T	QBC31_26695	GH3	GH3(70-290)	GH3_e164	GH3	3	3.2.1.52	N
Streptomyces borealis sp. nov.	B21-079T	QBC31_27950	GH3	CBM11(54-211)+GH3(411-652)	CBM11_e0+GH3_e161	CBM11+GH3	3	3.2.1.21|-	Y(1-31)
Streptomyces borealis sp. nov.	B21-079T	QBC31_01805	GH30	GH30_8(48-434)	GH30_e78	GH30_8	3	3.2.1.8|3.2.1.136	Y(1-49)
Streptomyces borealis sp. nov.	B21-079T	QBC31_16025	GH30	GH30_5(29-485)	GH30_e22	GH30_5	3	3.2.1.164	Y(1-28)
Streptomyces borealis sp. nov.	B21-079T	QBC31_04925	GH30	GH30_5(40-519)+CBM13(536-687)	GH30_e21+CBM13_e131	CBM13+GH30_5	3	-	Y(1-33)
Streptomyces borealis sp. nov.	B21-079T	QBC31_37015	GH30	GH30_5(38-521)	GH30_e21+CBM13_e131	CBM13+GH30_5	3	-	Y(1-35)
Streptomyces borealis sp. nov.	B21-079T	QBC31_13805	GH30	GH30_3(70-483)+CBM32(560-679)+CBM32(851-971)	GH30_e19+CBM32_e152+CBM32_e152	CBM32+GH30_3	3	-	Y(1-32)
Streptomyces borealis sp. nov.	B21-079T	QBC31_08085	GH31	GH31_1(271-712)	GH31_e33	GH31_1	3	-	N
Streptomyces borealis sp. nov.	B21-079T	QBC31_28795	GH31	GH31_4(220-674)	GH31_e0	GH31_4	3	3.2.1.177	N
Streptomyces borealis sp. nov.	B21-079T	QBC31_32665	GH32	GH32(44-283)+CBM38(295-379)+CBM38(402-522)	GH32_e44+CBM38_e4+CBM38_e4+CBM38_e4	CBM38+GH32	3	3.2.1.80|3.2.1.26	Y(1-32)
Streptomyces borealis sp. nov.	B21-079T	QBC31_13810	GH32	GH32(14-326)	GH32_e21	GH32	3	-	N
Streptomyces borealis sp. nov.	B21-079T	QBC31_27060	GH35	GH35(11-323)	GH35_e23	GH35	3	3.2.1.23|3.2.1.-|3.2.1.38	N
Streptomyces borealis sp. nov.	B21-079T	QBC31_34055	GH36	GH36(13-674)	GH36_e27	GH36	3	3.2.1.22	N
Streptomyces borealis sp. nov.	B21-079T	QBC31_37400	GH36	GH36(71-628)	GH36_e14	GH36	3	-	N
Streptomyces borealis sp. nov.	B21-079T	QBC31_30195	GH39	GH39(12-486)	GH39_e74	GH39	3	3.2.1.37	N
Streptomyces borealis sp. nov.	B21-079T	QBC31_17750	GH39	GH39(128-351)+CBM35(744-863)+CBM13(917-1060)	GH39_e67+CBM35_e56+CBM35_e56+CBM35_e56+CBM13_e227	CBM13+CBM35+GH39	3	-	Y(1-42)
Streptomyces borealis sp. nov.	B21-079T	QBC31_37375	GH39	CBM35(461-586)+CBM35(718-847)	GH39_e59+CBM35_e67+CBM35_e67+CBM35_e67	CBM35+GH39	3	-	Y(1-37)
Streptomyces borealis sp. nov.	B21-079T	QBC31_38505	GH39	N	GH39_e139+CBM35_e56+CBM35_e56	CBM35+GH39	2	-	Y(1-38)
Streptomyces borealis sp. nov.	B21-079T	QBC31_15120	GH4	GH4(2-177)	GH4_e25	GH4	3	-	N
Streptomyces borealis sp. nov.	B21-079T	QBC31_33640	GH4	GH4(2-179)	GH4_e15	GH4	3	-	N
Streptomyces borealis sp. nov.	B21-079T	QBC31_28775	GH42	GH42(17-381)	GH42_e6	GH42	3	-	N
Streptomyces borealis sp. nov.	B21-079T	QBC31_37020	GH42	GH42(26-395)	GH42_e34	GH42	3	3.2.1.23	N
Streptomyces borealis sp. nov.	B21-079T	QBC31_04785	GH42	GH42(17-388)	GH42_e32	GH42	3	-	N
Streptomyces borealis sp. nov.	B21-079T	QBC31_30205	GH42	GH42(23-394)	GH42_e26	GH42	3	-	N
Streptomyces borealis sp. nov.	B21-079T	QBC31_13690	GH42	GH42(22-401)	GH42_e2	GH42	3	-	N
Streptomyces borealis sp. nov.	B21-079T	QBC31_01510	GH43	GH43_20(88-305)+CBM42(326-456)	GH43_e79+CBM42_e10	CBM42+GH43_20	3	3.2.1.55	Y(1-37)
Streptomyces borealis sp. nov.	B21-079T	QBC31_30545	GH43	GH43_20(83-303)+CBM42(324-453)	GH43_e79+CBM42_e10	CBM42+GH43_20	3	3.2.1.55	Y(1-31)
Streptomyces borealis sp. nov.	B21-079T	QBC31_31105	GH43	GH43_26(43-339)+CBM13(360-450)	GH43_e78+CBM13_e294	CBM13+GH43_26	3	-	Y(1-38)
Streptomyces borealis sp. nov.	B21-079T	QBC31_06230	GH43	GH43_12(13-286)+CBM91(309-502)	GH43_e73+CBM91_e27	CBM91+GH43_12	3	3.2.1.55|-	N
Streptomyces borealis sp. nov.	B21-079T	QBC31_06185	GH43	GH43_29(23-303)+CBM6(323-445)	GH43_e59+CBM6_e0	CBM6+GH43_29	3	3.2.1.37|3.2.1.55|3.2.1.8	Y(1-22)
Streptomyces borealis sp. nov.	B21-079T	QBC31_01525	GH43	GH43_10(50-315)+CBM91(354-538)+CBM13(579-681)	GH43_e43+CBM91_e38+CBM13_e360	CBM13+CBM91+GH43_10	3	3.2.1.145|-	Y(1-33)
Streptomyces borealis sp. nov.	B21-079T	QBC31_05135	GH43	GH43_5(46-325)	GH43_e39	GH43_5	3	-	Y(1-34)
Streptomyces borealis sp. nov.	B21-079T	QBC31_04895	GH43	GH43_26(30-330)+CBM42(344-472)	GH43_e311+CBM42_e11	CBM42+GH43_26	3	3.2.1.55|3.2.1.-	Y(1-21)
Streptomyces borealis sp. nov.	B21-079T	QBC31_31100	GH43	GH43_26(39-338)+CBM42(352-480)	GH43_e311+CBM42_e11	CBM42+GH43_26	3	3.2.1.55|3.2.1.-	Y(1-30)
Streptomyces borealis sp. nov.	B21-079T	QBC31_13670	GH43	GH43_34(296-564)	GH43_e298	CBM42+GH43_34	3	-	N
Streptomyces borealis sp. nov.	B21-079T	QBC31_37900	GH43	GH43_36(46-312)+CBM91(344-527)	GH43_e274+CBM91_e7	CBM91+GH43_36	3	-	Y(1-37)
Streptomyces borealis sp. nov.	B21-079T	QBC31_30875	GH43	GH43_24(53-290)	GH43_e262+CBM13_e294	CBM13+GH43_24	3	3.2.1.145|-	Y(1-28)
Streptomyces borealis sp. nov.	B21-079T	QBC31_07275	GH43	GH43_37(40-261)	GH43_e244	CBM35+GH43_37	3	3.2.1.99|3.2.1.146	N
Streptomyces borealis sp. nov.	B21-079T	QBC31_01535	GH43	GH43_23(78-277)+CBM42(311-443)	GH43_e23+CBM42_e9	CBM42+GH43_23	3	3.2.1.55	Y(1-31)
Streptomyces borealis sp. nov.	B21-079T	QBC31_35120	GH43	GH43_23(89-289)+CBM42(325-456)	GH43_e23+CBM42_e9	CBM42+GH43_23	3	3.2.1.55	Y(1-40)
Streptomyces borealis sp. nov.	B21-079T	QBC31_10625	GH43	GH43_10(10-284)+CBM91(312-503)	GH43_e224+CBM91_e45	CBM91+GH43_10	3	-	N
Streptomyces borealis sp. nov.	B21-079T	QBC31_01520	GH43	GH43_22(79-279)+CBM42(344-472)	GH43_e19+CBM42_e2	CBM42+GH43_22	3	-	Y(1-33)
Streptomyces borealis sp. nov.	B21-079T	QBC31_13680	GH43	GH43_22(80-284)+CBM42(346-474)	GH43_e19+CBM42_e2	CBM42+GH43_22	3	-	Y(1-33)
Streptomyces borealis sp. nov.	B21-079T	QBC31_36970	GH43	GH43_22(492-703)+GH43_34(1146-1413)	GH43_e135+GH43_e298	GH43_22+GH43_34	3	3.2.1.55|-	Y(1-40)
Streptomyces borealis sp. nov.	B21-079T	QBC31_37200	GH43	CBM13(37-171)+GH43_26(186-480)	CBM13_e76+GH43_e164	CBM13+GH43_26	3	-	Y(1-30)
Streptomyces borealis sp. nov.	B21-079T	QBC31_03330	GH46	GH46(45-262)	GH46_e9	GH46	3	3.2.1.132	Y(1-40)
Streptomyces borealis sp. nov.	B21-079T	QBC31_33130	GH48	CBM2(42-141)+GH48(342-969)	CBM2_e116+GH48_e1	CBM2+GH48	3	3.2.1.176|3.2.1.-|3.2.1.4|3.2.1.91|3.2.1.151|3.2.1.8|3.2.1.14	Y(1-38)
Streptomyces borealis sp. nov.	B21-079T	QBC31_07225	GH5	GH5_4(32-335)	GH5_e263	GH5_4	3	3.2.1.151|3.2.1.4	N
Streptomyces borealis sp. nov.	B21-079T	QBC31_37790	GH5	GH5_4(78-356)+CBM46(388-474)	GH5_e262+CBM46_e0	CBM46+GH5_4	3	3.2.1.-|3.2.1.4	Y(1-39)
Streptomyces borealis sp. nov.	B21-079T	QBC31_36495	GH5	GH5_43(56-419)	GH5_e229	GH5_43	3	3.2.1.21	Y(1-25)
Streptomyces borealis sp. nov.	B21-079T	QBC31_05055	GH5	GH5_8(46-299)	GH5_e22	GH5_8	3	3.2.1.78	Y(1-35)
Streptomyces borealis sp. nov.	B21-079T	QBC31_04855	GH5	GH5_8(35-285)	GH5_e22	CBM2+GH5_8	3	3.2.1.78	Y(1-23)
Streptomyces borealis sp. nov.	B21-079T	QBC31_38675	GH5	GH5_40(57-346)	GH5_e171	CBM2+GH5_40	3	3.2.1.78	Y(1-36)
Streptomyces borealis sp. nov.	B21-079T	QBC31_18420	GH5	GH5_1(54-372)+CBM2(416-509)	GH5_e161+CBM2_e52	CBM2+GH5_1	3	3.2.1.4	Y(1-29)
Streptomyces borealis sp. nov.	B21-079T	QBC31_33135	GH5	CBM2(36-135)+GH5_40(179-473)	CBM2_e103+GH5_e171	CBM2+GH5_40	3	3.2.1.78	Y(1-32)
Streptomyces borealis sp. nov.	B21-079T	QBC31_40655	GH5	CBM2(35-135)+GH5_40(170-463)	CBM2_e103+GH5_e171	CBM2+GH5_40	3	3.2.1.78	Y(1-31)
Streptomyces borealis sp. nov.	B21-079T	QBC31_09025	GH51	GH51_2(215-832)	GH51_e47	GH51_2	3	3.2.1.55	Y(1-39)
Streptomyces borealis sp. nov.	B21-079T	QBC31_13545	GH51	GH51_1(7-503)	GH51_e0	GH51_1	3	3.2.1.55	N
Streptomyces borealis sp. nov.	B21-079T	QBC31_07240	GH53	GH53(49-326)	GH53_e7	GH53	3	-	Y(1-45)
Streptomyces borealis sp. nov.	B21-079T	QBC31_04780	GH53	CBM61(34-174)+GH53(184-519)	CBM61_e14+GH53_e27	CBM61+GH53	3	-	Y(1-32)
Streptomyces borealis sp. nov.	B21-079T	QBC31_07285	GH53	CBM32(54-160)+GH53(184-533)	CBM32_e209+GH53_e12	CBM32+GH53	3	-	Y(1-34)
Streptomyces borealis sp. nov.	B21-079T	QBC31_01515	GH54	GH54(20-314)+CBM42(334-474)	GH54_e0+CBM42_e0	CBM42+GH54	3	3.2.1.55|3.2.1.37	N
Streptomyces borealis sp. nov.	B21-079T	QBC31_35455	GH54	GH54(42-354)+CBM13(354-454)	GH54_e0+CBM13_e147	CBM13+GH54	3	3.2.1.55|3.2.1.37|-	Y(1-38)
Streptomyces borealis sp. nov.	B21-079T	QBC31_39100	GH54	GH54(3-315)	GH54_e0	GH54	3	3.2.1.55|3.2.1.37	N
Streptomyces borealis sp. nov.	B21-079T	QBC31_37910	GH54	GH54(43-356)	GH54_e0	CBM42+GH54	3	3.2.1.55|3.2.1.37	Y(1-39)
Streptomyces borealis sp. nov.	B21-079T	QBC31_05020	GH54	CBM13(20-144)+GH54(158-474)	CBM13_e20+GH54_e0	CBM13+GH54	3	3.2.1.55|3.2.1.37|-	Y(1-21)
Streptomyces borealis sp. nov.	B21-079T	QBC31_33300	GH55	GH55_1(303-586)	GH55_e0	GH55_1	3	3.2.1.-|3.2.1.39|3.2.1.58	Y(1-33)
Streptomyces borealis sp. nov.	B21-079T	QBC31_07160	GH59	GH59(47-676)+CBM13(684-823)	GH59_e3+CBM13_e294	CBM13+GH59	3	-	Y(1-39)
Streptomyces borealis sp. nov.	B21-079T	QBC31_05005	GH59	GH59(46-664)+CBM13(676-800)	GH59_e3+CBM13_e231	CBM13+GH59	3	-	Y(1-39)
Streptomyces borealis sp. nov.	B21-079T	QBC31_08345	GH6	GH6(98-356)	GH6_e6	GH6	3	-	Y(1-21)
Streptomyces borealis sp. nov.	B21-079T	QBC31_01415	GH6	GH6(76-407)	GH6_e26	GH6	3	3.2.1.4	Y(1-31)
Streptomyces borealis sp. nov.	B21-079T	QBC31_01410	GH6	GH6(43-299)	GH6_e19	GH6	3	3.2.1.4	Y(1-28)
Streptomyces borealis sp. nov.	B21-079T	QBC31_05660	GH6	CBM2(37-136)+GH6(189-528)	CBM2_e91+GH6_e0	CBM2+GH6	3	3.2.1.91|3.2.1.4|3.2.1.8	Y(1-22)
Streptomyces borealis sp. nov.	B21-079T	QBC31_33140	GH6	CBM2(37-136)+GH6(181-522)	CBM2_e91+GH6_e0	CBM2+GH6	3	3.2.1.91|3.2.1.4|3.2.1.8	Y(1-25)
Streptomyces borealis sp. nov.	B21-079T	QBC31_06170	GH62	GH5_35(42-179)+GH62(188-458)	CBM13_e338+GH62_e0	CBM13+GH62	3	3.2.1.55|3.2.1.8|3.2.1.-	Y(1-36)
Streptomyces borealis sp. nov.	B21-079T	QBC31_01545	GH62	CBM13(37-164)+GH62(168-442)	CBM13_e231+GH62_e0	CBM13+GH62	3	3.2.1.55|3.2.1.-|-	Y(1-33)
Streptomyces borealis sp. nov.	B21-079T	QBC31_40250	GH62	CBM13(39-166)+GH62(172-440)	CBM13_e231+GH62_e0	CBM13+GH62	3	3.2.1.55|3.2.1.-|-	Y(1-37)
Streptomyces borealis sp. nov.	B21-079T	QBC31_41355	GH62	CBM13(39-163)+GH62(175-443)	CBM13_e231+GH62_e0	CBM13+GH62	3	3.2.1.55|3.2.1.-|-	Y(1-37)
Streptomyces borealis sp. nov.	B21-079T	QBC31_17745	GH63	GH63(240-571)	GH63_e5	GH63	3	-	N
Streptomyces borealis sp. nov.	B21-079T	QBC31_14220	GH63	GH63(36-488)	GH63_e10+GH63_e10	GH63	3	3.2.1.170	N
Streptomyces borealis sp. nov.	B21-079T	QBC31_03465	GH64	GH64(46-405)	GH64_e8	GH64	3	3.2.1.39	Y(1-44)
Streptomyces borealis sp. nov.	B21-079T	QBC31_35830	GH65	GH65(317-726)	GH65_e15	GH65	3	2.4.1.282|2.4.1.216	N
Streptomyces borealis sp. nov.	B21-079T	QBC31_36695	GH65	GH65(327-692)	GH65_e1	GH65	3	-	N
Streptomyces borealis sp. nov.	B21-079T	QBC31_30210	GH67	GH67(80-683)	GH67_e1	GH67	3	3.2.1.139|3.2.1.131	N
Streptomyces borealis sp. nov.	B21-079T	QBC31_28770	GH74	GH74(94-202)	GH74_e1+GH74_e8+GH74_e1	GH74	3	3.2.1.151|3.2.1.150|-	Y(1-34)
Streptomyces borealis sp. nov.	B21-079T	QBC31_33125	GH74	GH74(92-211)+GH74(209-325)+GH74(587-703)+CBM2(784-884)	GH74_e1+GH74_e1+GH74_e1+GH74_e1+CBM2_e108	CBM2+GH74	3	3.2.1.151|3.2.1.150	Y(1-27)
Streptomyces borealis sp. nov.	B21-079T	QBC31_21380	GH74	CBM13(40-136)+GH74(257-369)	CBM13_e294+GH74_e1+GH74_e0+GH74_e1+GH74_e1	CBM13+GH74	3	3.2.1.151|3.2.1.150|-	Y(1-44)
Streptomyces borealis sp. nov.	B21-079T	QBC31_04610	GH75	GH75(48-218)	GH75_e0	GH75	3	3.2.1.132	Y(1-24)
Streptomyces borealis sp. nov.	B21-079T	QBC31_37970	GH75	GH75(46-223)	GH75_e0	GH75	3	3.2.1.132	Y(1-27)
Streptomyces borealis sp. nov.	B21-079T	QBC31_15075	GH77	GH77(136-657)	GH77_e2	GH77	3	2.4.1.25	N
Streptomyces borealis sp. nov.	B21-079T	QBC31_34720	GH78	CBM67(42-229)+GH78(274-742)	CBM67_e26+GH78_e30+CBM32_e69+CBM32_e69	CBM32+CBM67+GH78	3	3.2.1.40|-	Y(1-34)
Streptomyces borealis sp. nov.	B21-079T	QBC31_36355	GH9	CBM4(34-153)+GH9(274-738)	CBM4_e0+GH9_e1	CBM4+GH9	3	3.2.1.4|3.2.1.91|3.2.1.-|3.2.1.73|3.2.1.8	Y(1-30)
Streptomyces borealis sp. nov.	B21-079T	QBC31_13685	GH93	GH93(52-439)	GH93_e0+CBM13_e55	GH93	3	-	Y(1-30)
Streptomyces borealis sp. nov.	B21-079T	QBC31_01440	GH95	GH95(5-681)+CBM13(723-859)	GH95_e12+CBM13_e130	CBM13+GH95	3	-	N
Streptomyces borealis sp. nov.	B21-079T	QBC31_28780	GH95	GH95(23-726)	GH95_e12	GH95	3	-	N
Streptomyces borealis sp. nov.	B21-079T	QBC31_19665	GT1	GT1(6-386)	GT1_e543	GT1	3	-	N
Streptomyces borealis sp. nov.	B21-079T	QBC31_35705	GT1	GT1(17-395)	GT1_e527	GT1	3	-	N
Streptomyces borealis sp. nov.	B21-079T	QBC31_36510	GT1	GT1(4-407)	GT1_e493	GT1	3	-	N
Streptomyces borealis sp. nov.	B21-079T	QBC31_22535	GT1	GT1(23-379)	GT1_e353	GT1	3	2.4.1.-	N
Streptomyces borealis sp. nov.	B21-079T	QBC31_35680	GT1	GT1(47-413)	GT1_e312	GT1	3	-	N
Streptomyces borealis sp. nov.	B21-079T	QBC31_34395	GT1	GT1(12-397)	GT1_e241	GT1	3	-	Y(1-23)
Streptomyces borealis sp. nov.	B21-079T	QBC31_42130	GT1	GT1(4-402)	GT1_e196	GT1	3	-	N
Streptomyces borealis sp. nov.	B21-079T	QBC31_11760	GT119	GT119(57-404)	N	GT119	2	N	N
Streptomyces borealis sp. nov.	B21-079T	QBC31_14830	GT119	GT119(41-395)	N	GT119	2	N	N
Streptomyces borealis sp. nov.	B21-079T	QBC31_20665	GT119	GT119(93-454)	N	GT119	2	N	N
Streptomyces borealis sp. nov.	B21-079T	QBC31_27010	GT119	GT119(121-447)	N	GT119	2	N	N
Streptomyces borealis sp. nov.	B21-079T	QBC31_05260	GT2	GT2(48-269)	GT2	GT2	3	-	N
Streptomyces borealis sp. nov.	B21-079T	QBC31_08225	GT2	GT2(25-187)	GT2	GT2	3	-	N
Streptomyces borealis sp. nov.	B21-079T	QBC31_14725	GT2	GT2(9-169)	GT2	GT2	3	-	N
Streptomyces borealis sp. nov.	B21-079T	QBC31_14770	GT2	GT2(10-171)	GT2	GT2	3	-	N
Streptomyces borealis sp. nov.	B21-079T	QBC31_16550	GT2	GT2(5-138)	GT2	GT2	3	-	N
Streptomyces borealis sp. nov.	B21-079T	QBC31_16560	GT2	GT2(5-163)	GT2	GT2	3	-	N
Streptomyces borealis sp. nov.	B21-079T	QBC31_16845	GT2	GT2(13-177)	GT2	GT2	3	-	N
Streptomyces borealis sp. nov.	B21-079T	QBC31_19810	GT2	GT2(27-191)	GT2	GT2	3	-	N
Streptomyces borealis sp. nov.	B21-079T	QBC31_21830	GT2	GT2(24-182)	GT2	GT2	3	-	N
Streptomyces borealis sp. nov.	B21-079T	QBC31_24045	GT2	GT2(15-177)	GT2	GT2	3	-	N
Streptomyces borealis sp. nov.	B21-079T	QBC31_29910	GT2	GT2(8-123)	GT2	GT2	3	-	N
Streptomyces borealis sp. nov.	B21-079T	QBC31_36480	GT2	GT2(6-126)	GT2	GT2	3	-	N
Streptomyces borealis sp. nov.	B21-079T	QBC31_37320	GT2	GT2(10-158)	GT2	GT2	3	-	N
Streptomyces borealis sp. nov.	B21-079T	QBC31_14810	GT2	N	GT2	GT2	2	-	N
Streptomyces borealis sp. nov.	B21-079T	QBC31_16555	GT2	N	GT2	GT2	2	-	N
Streptomyces borealis sp. nov.	B21-079T	QBC31_32020	GT2	N	GT2	GT2	2	-	N
Streptomyces borealis sp. nov.	B21-079T	QBC31_25460	GT2	N	GT2	GT2	2	-	N
Streptomyces borealis sp. nov.	B21-079T	QBC31_30495	GT2	N	GT2	GT2	2	-	N
Streptomyces borealis sp. nov.	B21-079T	QBC31_16785	GT2	GT2(24-282)	GT2	GT0	3	-	N
Streptomyces borealis sp. nov.	B21-079T	QBC31_33975	GT2	N	GT2	GT0	2	-	N
Streptomyces borealis sp. nov.	B21-079T	QBC31_18655	GT20	GT20(6-466)	GT20_e7	GT20	3	2.4.1.15	N
Streptomyces borealis sp. nov.	B21-079T	QBC31_11755	GT28	GT28(188-346)	GT28_e100	GT28	3	-	N
Streptomyces borealis sp. nov.	B21-079T	QBC31_31635	GT28	GT28(232-367)	GT28_e10	GT28	3	-	N
Streptomyces borealis sp. nov.	B21-079T	QBC31_27530	GT35	GT35(249-638)	GT35_e8	GT35	3	2.4.1.1	N
Streptomyces borealis sp. nov.	B21-079T	QBC31_02625	GT39	GT39(72-346)	GT39_e7	GT39	3	-	N
Streptomyces borealis sp. nov.	B21-079T	QBC31_17420	GT39	GT39(84-355)	GT39_e7	GT39	3	-	N
Streptomyces borealis sp. nov.	B21-079T	QBC31_15325	GT4	GT4(198-343)	GT4_e564	GT4	3	-	N
Streptomyces borealis sp. nov.	B21-079T	QBC31_15350	GT4	GT4(194-309)	GT4_e4043	GT4	3	-	N
Streptomyces borealis sp. nov.	B21-079T	QBC31_14775	GT4	N	GT4_e3793	GT4	2	-	N
Streptomyces borealis sp. nov.	B21-079T	QBC31_14780	GT4	N	GT4_e3718+GT4_e3718	GT0+GT4	2	-	N
Streptomyces borealis sp. nov.	B21-079T	QBC31_18920	GT4	GT4(250-405)	GT4_e3552	GT4	3	-	N
Streptomyces borealis sp. nov.	B21-079T	QBC31_33450	GT4	GT4(209-360)	GT4_e3490	GT4	3	-	N
Streptomyces borealis sp. nov.	B21-079T	QBC31_12010	GT4	GT4(198-357)	GT4_e3367	GT4	3	-	N
Streptomyces borealis sp. nov.	B21-079T	QBC31_10060	GT4	GT4(196-337)	GT4_e228	GT4	3	-	N
Streptomyces borealis sp. nov.	B21-079T	QBC31_12935	GT4	GT4(262-403)	GT4_e2125	GT4	3	-	N
Streptomyces borealis sp. nov.	B21-079T	QBC31_26365	GT4	GT4(334-501)	GT4_e212	GT4	3	-	N
Streptomyces borealis sp. nov.	B21-079T	QBC31_29945	GT4	GT4(216-363)	GT4_e2119	GT4	3	-	N
Streptomyces borealis sp. nov.	B21-079T	QBC31_34840	GT4	GT5(61-377)	GT4_e1800	GT4	3	-	N
Streptomyces borealis sp. nov.	B21-079T	QBC31_29985	GT4	GT4(216-374)	GT4_e1634	GT4	3	-	N
Streptomyces borealis sp. nov.	B21-079T	QBC31_08690	GT4	GT4(186-334)	GT4_e1300	GT4	3	2.4.1.57	N
Streptomyces borealis sp. nov.	B21-079T	QBC31_13260	GT51	GT51(150-327)	GT51_e62	GT51	3	-	N
Streptomyces borealis sp. nov.	B21-079T	QBC31_16190	GT51	GT51(91-268)	GT51_e62	GT51	3	-	N
Streptomyces borealis sp. nov.	B21-079T	QBC31_20395	GT51	GT51(172-332)	GT51_e62	GT51	3	-	N
Streptomyces borealis sp. nov.	B21-079T	QBC31_25765	GT51	GT51(130-303)	GT51_e62	GT51	3	-	N
Streptomyces borealis sp. nov.	B21-079T	QBC31_22030	GT51	GT51(75-261)	GT51_e131	GT51	3	-	N
Streptomyces borealis sp. nov.	B21-079T	QBC31_09910	GT76	GT76(54-212)	GT76_e12	GT0	3	-	N
Streptomyces borealis sp. nov.	B21-079T	QBC31_24040	GT76	GT76(76-249)	GT76_e12	GT0	3	-	N
Streptomyces borealis sp. nov.	B21-079T	QBC31_18650	GT81	GT81(12-305)	GT81_e0	GT81	3	2.4.1.266	N
Streptomyces borealis sp. nov.	B21-079T	QBC31_16580	GT83	N	GT83_e76	GT83	2	-	N
Streptomyces borealis sp. nov.	B21-079T	QBC31_19805	GT83	GT83(111-496)	GT83_e5	GT83	3	-	N
Streptomyces borealis sp. nov.	B21-079T	QBC31_06935	GT83	GT83(14-368)	GT83_e44	N	2	-	N
Streptomyces borealis sp. nov.	B21-079T	QBC31_13090	GT87	GT87(84-319)	GT87_e37	GT87	3	-	N
Streptomyces borealis sp. nov.	B21-079T	QBC31_10610	PL1	PL1_6(148-359)	PL1_e88	PL1_6	3	4.2.2.2	Y(1-33)
Streptomyces borealis sp. nov.	B21-079T	QBC31_20965	PL1	PL1_6(156-367)	PL1_e88	PL1_6	3	4.2.2.2	Y(1-39)
Streptomyces borealis sp. nov.	B21-079T	QBC31_38215	PL1	PL1_5(106-284)	PL1_e36	PL1_5	3	4.2.2.2	Y(1-34)
Streptomyces borealis sp. nov.	B21-079T	QBC31_19160	PL1+CE8	PL1(115-296)+CE8(384-682)	PL1_e69+CE8_e94	CE8+PL1	3	-	Y(1-35)
Streptomyces borealis sp. nov.	B21-079T	QBC31_07235	PL11	PL11(24-602)	PL11_e0	PL11_1	3	4.2.2.23|4.2.2.24	Y(1-22)
Streptomyces borealis sp. nov.	B21-079T	QBC31_33115	PL11	PL11(44-625)	PL11_e0	PL11_1	3	4.2.2.23|4.2.2.24	N
Streptomyces borealis sp. nov.	B21-079T	QBC31_29960	PL12	PL12_3(418-559)	PL12_e24	PL0	3	-	N
Streptomyces borealis sp. nov.	B21-079T	QBC31_08760	PL26	PL26(46-910)	PL26_e0	PL26	3	4.2.2.24	Y(1-34)
Streptomyces borealis sp. nov.	B21-079T	QBC31_03225	PL3	PL3_4(60-255)	PL3_e12	PL3_4	3	4.2.2.2	Y(1-37)
Streptomyces borealis sp. nov.	B21-079T	QBC31_05625	PL3	PL3_4(48-244)	PL3_e12	PL3_4	3	4.2.2.2	Y(1-43)
Streptomyces borealis sp. nov.	B21-079T	QBC31_30880	PL4	PL4_1(37-547)	PL4_e6	PL4_1	3	-	Y(1-39)
Streptomyces borealis sp. nov.	B21-079T	QBC31_36135	PL42	PL42(56-343)	PL42_e14	PL42	3	-	Y(1-28)
Streptomyces borealis sp. nov.	B21-079T	QBC31_10595	PL9	PL9_3(35-362)	PL9_e30	PL9	3	-	Y(1-29)
Streptomyces borealis sp. nov.	B21-079T	QBC31_07270	PL9	PL9(29-427)	PL9_e20	PL9_1	3	-	Y(1-31)
Streptomyces borealis sp. nov.	B21-079T	QBC31_21170	PL9	CBM35(35-151)+PL9_1(164-491)	CBM35_e23+PL9_e23	CBM35+PL9_1	3	4.2.2.2|-	Y(1-28)
Streptomyces coriariae	CMB-FBT	LQ235_RS12585	AA1	AA1(123-521)	AA1_e33	N	2	1.10.3.2	N
Streptomyces coriariae	CMB-FBT	LQ235_RS23240	AA1	AA1(78-501)	AA1_e26	N	2	1.10.3.2	Y(1-39)
Streptomyces coriariae	CMB-FBT	LQ235_RS10085	AA10	AA10(42-231)+CBM2(257-346)	AA10_e30+CBM2_e70	AA10+CBM2	3	1.14.99.54|1.14.99.53	Y(1-42)
Streptomyces coriariae	CMB-FBT	LQ235_RS25780	AA10	AA10(30-199)	AA10_e19	AA10	3	1.14.99.53	Y(1-30)
Streptomyces coriariae	CMB-FBT	LQ235_RS09625	AA10	AA10(33-210)	AA10_e15	AA10	3	-	Y(1-33)
Streptomyces coriariae	CMB-FBT	LQ235_RS34600	AA10	AA10(34-211)	AA10_e0	AA10	3	-	Y(1-34)
Streptomyces coriariae	CMB-FBT	LQ235_RS31160	AA3	AA3(8-496)	AA3_e4	N	2	-	N
Streptomyces coriariae	CMB-FBT	LQ235_RS16090	AA3	AA3(5-507)	AA3_e4	AA3_2+877808	3	-	N
Streptomyces coriariae	CMB-FBT	LQ235_RS05900	AA3	AA3_2(5-533)	AA3_e57	AA3_2	3	-	N
Streptomyces coriariae	CMB-FBT	LQ235_RS25350	AA4	AA4(40-220)	AA4_e1	N	2	-	N
Streptomyces coriariae	CMB-FBT	LQ235_RS15240	AA5	AA5(29-808)	AA5_e0	N	2	-	Y(1-31)
Streptomyces coriariae	CMB-FBT	LQ235_RS42000	AA7	AA7(29-439)	AA7_e3	N	2	-	N
Streptomyces coriariae	CMB-FBT	LQ235_RS10515	AA7	AA7(14-192)	AA7_e0	N	2	1.1.3.-	N
Streptomyces coriariae	CMB-FBT	LQ235_RS22120	AA7	AA7(77-516)	AA7_e0	N	2	1.1.3.-	N
Streptomyces coriariae	CMB-FBT	LQ235_RS34340	AA7	AA7(33-323)	AA7_e0	N	2	1.1.3.-	N
Streptomyces coriariae	CMB-FBT	LQ235_RS40695	AA7	AA7(5-441)	AA7_e0	N	2	1.1.3.-	N
Streptomyces coriariae	CMB-FBT	LQ235_RS40805	CE1	CE1(41-232)+CBM2(316-415)	CE1_e39+CBM2_e43	CBM2+CE1	3	-	Y(1-18)
Streptomyces coriariae	CMB-FBT	LQ235_RS06045	CE1	CE1(52-306)	CE1_e38	CE1	3	-	Y(1-31)
Streptomyces coriariae	CMB-FBT	LQ235_RS00690	CE1	CE1(61-264)	CE1_e29	CE1	3	-	Y(1-45)
Streptomyces coriariae	CMB-FBT	LQ235_RS38145	CE1	CBM13(23-118)+CBM13(94-165)+CE1(190-322)	CBM13_e360+CE1_e37	CBM13+CE0	3	3.2.1.145|-	Y(1-22)
Streptomyces coriariae	CMB-FBT	LQ235_RS09235	CE12	CE12(136-334)	CE12_e53	CE12	3	-	Y(1-27)
Streptomyces coriariae	CMB-FBT	LQ235_RS33705	CE12	CE12(35-235)	CE12_e11	CE12	3	-	Y(1-23)
Streptomyces coriariae	CMB-FBT	LQ235_RS06310	CE14	CE14(15-125)	CE14_e40	N	2	-	N
Streptomyces coriariae	CMB-FBT	LQ235_RS05440	CE14	CE14(20-125)	CE14_e39	CE14	3	-	N
Streptomyces coriariae	CMB-FBT	LQ235_RS28300	CE14	CE14(9-144)	CE14_e21	CE14	3	-	N
Streptomyces coriariae	CMB-FBT	LQ235_RS14525	CE14	CE14(23-159)	CE14_e2	CE14	3	3.5.1.89	N
Streptomyces coriariae	CMB-FBT	LQ235_RS15275	CE14	CE14(1-136)	CE14_e1	CE14	3	3.5.1.115	N
Streptomyces coriariae	CMB-FBT	LQ235_RS33725	CE15	CE19(97-400)	CE15_e17	N	2	-	N
Streptomyces coriariae	CMB-FBT	LQ235_RS28290	CE3	CE3(39-235)+CBM2(255-345)	CE3_e26+CBM2_e10	CBM2+CE3	3	-	Y(1-21)
Streptomyces coriariae	CMB-FBT	LQ235_RS22995	CE3	CE3(2-211)	CE3_e17	N	2	-	N
Streptomyces coriariae	CMB-FBT	LQ235_RS38320	CE4	CE4(91-208)	CE4_e90	CE4	3	-	Y(1-41)
Streptomyces coriariae	CMB-FBT	LQ235_RS19760	CE4	CE4(42-156)	CE4_e58+CBM2_e124	CBM2+CE4	3	3.2.1.8|3.1.1.72|3.1.1.6	Y(1-39)
Streptomyces coriariae	CMB-FBT	LQ235_RS16480	CE4	CE4(90-209)	CE4_e58	N	2	3.2.1.8|3.1.1.72|3.1.1.6	Y(1-21)
Streptomyces coriariae	CMB-FBT	LQ235_RS19730	CE4	CE4(98-217)	CE4_e58	N	2	3.2.1.8|3.1.1.72|3.1.1.6	Y(1-26)
Streptomyces coriariae	CMB-FBT	LQ235_RS16485	CE4	CE4(85-205)	CE4_e326	N	2	-	N
Streptomyces coriariae	CMB-FBT	LQ235_RS09845	CE4	CE4(68-210)	CE4_e319	CE4	3	-	Y(1-33)
Streptomyces coriariae	CMB-FBT	LQ235_RS17300	CE4	CE4(46-182)	CE4_e274	N	2	-	N
Streptomyces coriariae	CMB-FBT	LQ235_RS34640	CE4	CE4(60-193)	CE4_e274	CE4	3	-	N
Streptomyces coriariae	CMB-FBT	LQ235_RS26505	CE4	CE4(67-201)	CE4_e233	N	2	-	N
Streptomyces coriariae	CMB-FBT	LQ235_RS12730	CE4	CE4(84-206)	CE4_e223	N	2	-	Y(1-27)
Streptomyces coriariae	CMB-FBT	LQ235_RS01805	CE4	CE4(66-190)	CE4_e152	CE4	3	-	Y(1-35)
Streptomyces coriariae	CMB-FBT	LQ235_RS09020	CE4	CE4(63-182)	CE4_e117	CE4	3	-	Y(1-45)
Streptomyces coriariae	CMB-FBT	LQ235_RS01015	CE4+GT2	CE4(89-218)+GT2(363-581)	CE4_e209+GT2	CE4+GT2	3	-	N
Streptomyces coriariae	CMB-FBT	LQ235_RS17455	CE4+GT2	CE4(92-198)+GT2(443-664)	CE4_e209+GT2	CE4+GT2	3	-	N
Streptomyces coriariae	CMB-FBT	LQ235_RS06035	CE5	CE5(31-212)	CE5_e6	CE5	3	-	Y(1-29)
Streptomyces coriariae	CMB-FBT	LQ235_RS42080	CE7	CE7(3-319)	CE7_e23	CE7	3	3.1.1.72	N
Streptomyces coriariae	CMB-FBT	LQ235_RS10080	CE7	CE7(4-324)	CE7_e16	CE7	3	-	N
Streptomyces coriariae	CMB-FBT	LQ235_RS33715	CE8	CE8(63-370)	CE8_e94	CE8	3	-	Y(1-40)
Streptomyces coriariae	CMB-FBT	LQ235_RS33720	CE8	CE8(36-333)	CE8_e94	CE8	3	-	Y(1-24)
Streptomyces coriariae	CMB-FBT	LQ235_RS22725	CE9	CE9(23-384)	CE9_e105	CE9	3	3.5.1.25	N
Streptomyces coriariae	CMB-FBT	LQ235_RS25960	GH1	GH1(9-466)	GH1_e113	GH1	3	3.2.1.21|3.2.1.-|3.2.1.38|3.2.1.23|3.2.1.74	N
Streptomyces coriariae	CMB-FBT	LQ235_RS07615	GH1	GH1(7-444)	GH1_e107	GH1	3	3.2.1.21|3.2.1.38|3.2.1.-	N
Streptomyces coriariae	CMB-FBT	LQ235_RS27635	GH1	GH1(14-438)	GH1_e101	GH1	3	3.2.1.21	N
Streptomyces coriariae	CMB-FBT	LQ235_RS38140	GH10	GH10(49-340)+CBM13(354-474)	GH10_e90+CBM13_e231	CBM13+GH10	3	3.2.1.8|-	Y(1-42)
Streptomyces coriariae	CMB-FBT	LQ235_RS16515	GH10	GH10(43-344)+CBM2(357-448)	GH10_e103+CBM2_e122	CBM2+GH10	3	3.2.1.8	Y(1-33)
Streptomyces coriariae	CMB-FBT	LQ235_RS36820	GH10	GH10(49-354)	GH10_e103	GH10	3	3.2.1.8	Y(1-34)
Streptomyces coriariae	CMB-FBT	LQ235_RS39560	GH10+GH62	GH10(48-337)+GH62(356-638)	GH10_e90+GH62_e0	GH10+GH62	3	3.2.1.8|3.2.1.55|3.2.1.-	Y(1-32)
Streptomyces coriariae	CMB-FBT	LQ235_RS01820	GH106	GH106(59-1005)	GH106_e19	GH0	3	-	Y(1-44)
Streptomyces coriariae	CMB-FBT	LQ235_RS04920	GH109	GH109(5-193)	GH109_e7	N	2	-	N
Streptomyces coriariae	CMB-FBT	LQ235_RS07815	GH109	GH179(52-219)	GH109_e7	CBM13+CBM6	3	-	N
Streptomyces coriariae	CMB-FBT	LQ235_RS19755	GH11	GH11(48-223)	GH11_e15+CBM2_e124	CBM2+GH11	3	3.2.1.8|3.1.1.72|3.1.1.6	Y(1-36)
Streptomyces coriariae	CMB-FBT	LQ235_RS32005	GH114	GH114(52-241)	GH114_e24	GH114	3	-	Y(1-22)
Streptomyces coriariae	CMB-FBT	LQ235_RS42215	GH115	GH115(45-669)	GH115_e3	GH115	3	-	Y(1-41)
Streptomyces coriariae	CMB-FBT	LQ235_RS11655	GH12	GH12(97-234)	GH12_e36	GH12	3	-	Y(1-34)
Streptomyces coriariae	CMB-FBT	LQ235_RS39770	GH12	GH12(112-257)+CBM2(275-374)	GH12_e11+CBM2_e1	CBM2+GH12	3	3.2.1.4	Y(1-38)
Streptomyces coriariae	CMB-FBT	LQ235_RS04430	GH121	GH121(8-942)	GH121_e0	GH121	3	3.2.1.187	Y(1-24)
Streptomyces coriariae	CMB-FBT	LQ235_RS04405	GH127	GH127(23-549)	GH127_e11	GH127	3	-	N
Streptomyces coriariae	CMB-FBT	LQ235_RS31280	GH13	GH13_32(60-323)+CBM20(477-561)	GH13_e240+CBM20_e48	CBM20+GH13_32	3	3.2.1.1|3.2.1.116	Y(1-29)
Streptomyces coriariae	CMB-FBT	LQ235_RS31745	GH13	GH13_32(59-322)	GH13_e240	GH13_32	3	3.2.1.1|3.2.1.116	Y(1-28)
Streptomyces coriariae	CMB-FBT	LQ235_RS40545	GH13	GH13_48(35-345)	GH13_e239	GH13	3	-	N
Streptomyces coriariae	CMB-FBT	LQ235_RS04030	GH13	GH13_30(39-386)	GH13_e234	GH13_30	3	3.2.1.20	N
Streptomyces coriariae	CMB-FBT	LQ235_RS20115	GH13	GH13_30(34-399)	GH13_e234	GH13_30	3	3.2.1.20	N
Streptomyces coriariae	CMB-FBT	LQ235_RS31020	GH13	GH13_30(29-383)	GH13_e234	GH13_30	3	3.2.1.20	N
Streptomyces coriariae	CMB-FBT	LQ235_RS31270	GH13	GH13_30(46-392)	GH13_e234	GH13_30	3	3.2.1.20	N
Streptomyces coriariae	CMB-FBT	LQ235_RS31740	GH13	GH13_30(48-405)	GH13_e234	GH13_30	3	3.2.1.20	N
Streptomyces coriariae	CMB-FBT	LQ235_RS31750	GH13	GH13_13(114-471)+CBM41(737-835)+CBM41(845-937)+GH13_13(1231-1627)	GH13_e183+CBM41_e2+CBM41_e2+CBM48_e30+GH13_e183	CBM41+CBM48+GH13_13+GH13	3	3.2.1.41|3.2.1.1|3.2.1.68	Y(1-41)
Streptomyces coriariae	CMB-FBT	LQ235_RS31290	GH13	GH13_13(101-448)+CBM41(810-901)+GH13_13(1196-1592)	GH13_e183+CBM41_e2+CBM41_e2+CBM48_e30+GH13_e108	CBM41+CBM48+GH13_13+GH13	3	3.2.1.41|3.2.1.1|3.2.1.68	Y(1-24)
Streptomyces coriariae	CMB-FBT	LQ235_RS31285	GH13	GH13_13(108-459)+CBM41(821-915)	GH13_e183+CBM41_e2+CBM41_e2	CBM41+GH13	3	3.2.1.41|3.2.1.1|3.2.1.68	Y(1-36)
Streptomyces coriariae	CMB-FBT	LQ235_RS09540	GH13	GH13_26(35-303)	GH13_e105	GH13_26	3	5.4.99.15	N
Streptomyces coriariae	CMB-FBT	LQ235_RS02335	GH13	CBM48(16-104)+GH13_11(179-532)	CBM48_e3+GH13_e48	CBM48+GH13_11	3	3.2.1.68|2.4.1.25|3.2.1.-	N
Streptomyces coriariae	CMB-FBT	LQ235_RS09535	GH13	GH13_11(176-528)	CBM48_e3+GH13_e48	CBM48+GH13_11	3	3.2.1.68|2.4.1.25|3.2.1.-	N
Streptomyces coriariae	CMB-FBT	LQ235_RS12755	GH13	CBM48(38-132)+GH13_11(216-568)	CBM48_e3+GH13_e48	CBM48+GH13_11	3	3.2.1.68|2.4.1.25|3.2.1.-	N
Streptomyces coriariae	CMB-FBT	LQ235_RS02365	GH13	CBM48(136-223)+GH13_9(283-583)	CBM48_e2+GH13_e200	CBM48+GH13_9	3	2.4.1.18	N
Streptomyces coriariae	CMB-FBT	LQ235_RS12840	GH13	CBM48(144-230)+GH13_9(291-596)	CBM48_e2+GH13_e200	CBM48+GH13_9	3	2.4.1.18	N
Streptomyces coriariae	CMB-FBT	LQ235_RS09570	GH13	GH13_10(104-422)	CBM48_e0+GH13_e92	CBM48+GH13_10	3	3.2.1.141|3.2.1.1	N
Streptomyces coriariae	CMB-FBT	LQ235_RS01915	GH13	CBM25(152-227)+GH13_42(403-836)	CBM25_e11+CBM25_e11+GH13_e160	CBM25+GH13_42	3	3.2.1.1|3.2.1.98	Y(1-37)
Streptomyces coriariae	CMB-FBT	LQ235_RS14245	GH135	GH135(29-244)	GH135_e23	GH0	3	-	N
Streptomyces coriariae	CMB-FBT	LQ235_RS03980	GH146	GH146(2-434)+CBM13(496-629)	GH146_e5+CBM13_e346	CBM0+GH146	3	-	N
Streptomyces coriariae	CMB-FBT	LQ235_RS04400	GH146	GH146(76-593)	GH146_e4	GH146	3	-	Y(1-32)
Streptomyces coriariae	CMB-FBT	LQ235_RS34010	GH15	GH15(220-585)	GH15_e59	GH15	3	3.2.1.3	N
Streptomyces coriariae	CMB-FBT	LQ235_RS34345	GH15	GH15(222-589)	GH15_e59	GH15	3	3.2.1.3	N
Streptomyces coriariae	CMB-FBT	LQ235_RS00945	GH15	GH15(228-593)	GH15_e22	GH15	3	3.2.1.28	N
Streptomyces coriariae	CMB-FBT	LQ235_RS02090	GH154	GH154(27-371)	GH154_e3	GH154	3	-	N
Streptomyces coriariae	CMB-FBT	LQ235_RS09230	GH154	GH154(17-351)	GH154_e3	GH154	3	-	N
Streptomyces coriariae	CMB-FBT	LQ235_RS04185	GH16	N	GH16_e81	GH16	2	-	N
Streptomyces coriariae	CMB-FBT	LQ235_RS07400	GH16	GH16_3(52-310)+CBM6(335-461)	GH16_e303+CBM6_e39	CBM6+GH16_3	3	3.2.1.39	Y(1-38)
Streptomyces coriariae	CMB-FBT	LQ235_RS04500	GH16	GH16_3(54-291)+CBM13(308-382)	GH16_e168+CBM13_e183	CBM13+GH16_3	3	3.2.1.39|3.2.1.58|3.2.1.14	Y(1-22)
Streptomyces coriariae	CMB-FBT	LQ235_RS07610	GH16	CBM32(28-144)+CBM32(170-314)+GH16_3(343-594)	CBM32_e85+CBM32_e85+GH16_e104	CBM32+GH16_3	3	-	N
Streptomyces coriariae	CMB-FBT	LQ235_RS10710	GH176	GH176(211-350)+GH176(367-582)	N	GH176	2	N	N
Streptomyces coriariae	CMB-FBT	LQ235_RS27850	GH176	GH176(250-647)	N	GH176	2	N	N
Streptomyces coriariae	CMB-FBT	LQ235_RS30060	GH178	GH178(27-341)	GH15_e17	GH178	3	3.2.1.3	N
Streptomyces coriariae	CMB-FBT	LQ235_RS36495	GH18	GH18(49-406)	GH18_e285	GH18	3	3.2.1.14|1.14.99.53	Y(1-37)
Streptomyces coriariae	CMB-FBT	LQ235_RS17465	GH18	N	GH18_e220	GH18	2	-	Y(1-33)
Streptomyces coriariae	CMB-FBT	LQ235_RS25935	GH18	CBM2(42-138)+GH18(217-467)	CBM2_e24+GH18_e165	CBM2+GH18	3	-	Y(1-38)
Streptomyces coriariae	CMB-FBT	LQ235_RS13125	GH18	CBM2(35-131)+GH18(240-603)	CBM2_e16+GH18_e285	CBM2+GH18	3	3.2.1.14|1.14.99.53	Y(1-31)
Streptomyces coriariae	CMB-FBT	LQ235_RS07305	GH18	CBM16(38-148)	CBM16_e29+GH18_e237	CBM16+GH18	3	3.2.1.14|-	Y(1-37)
Streptomyces coriariae	CMB-FBT	LQ235_RS15080	GH18	CBM16(38-151)+GH18(275-501)	CBM16_e0+GH18_e327	CBM16+GH18	3	3.2.1.14|3.2.1.-	Y(1-35)
Streptomyces coriariae	CMB-FBT	LQ235_RS04495	GH18	CBM13(45-161)	CBM13_e183+GH18_e237	CBM13+GH18	3	3.2.1.39|3.2.1.14	Y(1-38)
Streptomyces coriariae	CMB-FBT	LQ235_RS14460	GH184	GH184(63-173)	N	GH184	2	N	N
Streptomyces coriariae	CMB-FBT	LQ235_RS04055	GH2	GH2_18(77-246)	N	CBM42+GH2_18	2	N	Y(1-38)
Streptomyces coriariae	CMB-FBT	LQ235_RS07350	GH2	GH2_10(33-859)	GH2_e92	GH2_10	3	3.2.1.23	N
Streptomyces coriariae	CMB-FBT	LQ235_RS31590	GH2	GH2_10(32-870)	GH2_e61	GH2_10	3	3.2.1.23	N
Streptomyces coriariae	CMB-FBT	LQ235_RS09955	GH2	GH2_13(7-665)	GH2_e24	GH2_13	3	3.2.1.25	N
Streptomyces coriariae	CMB-FBT	LQ235_RS08405	GH2	GH2_10(90-621)+GH2_10(820-1164)	GH2_e1+GH2_e21	CBM0+GH2_10	3	3.2.1.23|-	Y(1-50)
Streptomyces coriariae	CMB-FBT	LQ235_RS05200	GH2	GH2_1(40-630)	GH2_e0	GH2_1	3	3.2.1.23|3.2.1.108	Y(1-30)
Streptomyces coriariae	CMB-FBT	LQ235_RS25230	GH20	GH20(136-489)	GH20_e51	GH20	3	3.2.1.52	N
Streptomyces coriariae	CMB-FBT	LQ235_RS15860	GH20	GH20(189-516)	GH20_e28	GH20	3	-	N
Streptomyces coriariae	CMB-FBT	LQ235_RS24395	GH23	N	GH23_e978+CBM50_e719	CBM50+GH0	2	-	Y(1-41)
Streptomyces coriariae	CMB-FBT	LQ235_RS03760	GH23	N	GH23_e759	GH0	2	-	N
Streptomyces coriariae	CMB-FBT	LQ235_RS24055	GH23	N	GH23_e366	GH0	2	-	N
Streptomyces coriariae	CMB-FBT	LQ235_RS19330	GH23	N	GH23_e309	GH23	2	-	Y(1-23)
Streptomyces coriariae	CMB-FBT	LQ235_RS38450	GH23	N	GH23_e158+CBM50_e128	CBM50+GH0	2	-	Y(1-42)
Streptomyces coriariae	CMB-FBT	LQ235_RS32990	GH23	GH23(124-261)	GH23_e147	GH0	3	-	Y(1-37)
Streptomyces coriariae	CMB-FBT	LQ235_RS22110	GH23	GH23(68-189)	GH23_e108	GH23	3	-	N
Streptomyces coriariae	CMB-FBT	LQ235_RS20035	GH26	N	GH26_e71	GH0	2	-	Y(1-33)
Streptomyces coriariae	CMB-FBT	LQ235_RS26480	GH26	N	GH26_e71	GH0	2	-	Y(1-34)
Streptomyces coriariae	CMB-FBT	LQ235_RS17315	GH26	GH26(166-296)	GH26_e70	GH26	3	-	N
Streptomyces coriariae	CMB-FBT	LQ235_RS04305	GH27	GH27(205-445)+CBM35(481-596)	GH36_e33+GH27_e8+CBM35_e57	CBM35+GH27	3	-	Y(1-36)
Streptomyces coriariae	CMB-FBT	LQ235_RS00555	GH27	GH27(136-379)+CBM35(410-531)+CBM13(543-666)	GH27_e33+CBM35_e2+CBM13_e71	CBM13+GH27	3	3.2.1.88|-	N
Streptomyces coriariae	CMB-FBT	LQ235_RS04985	GH27	GH27(159-403)+CBM13(528-651)	GH27_e33+CBM35_e2+CBM13_e71	CBM13+CBM35+GH27	3	3.2.1.88|-	Y(1-42)
Streptomyces coriariae	CMB-FBT	LQ235_RS09280	GH28	GH28(211-467)	GH28_e77	GH28	3	-	Y(1-35)
Streptomyces coriariae	CMB-FBT	LQ235_RS03470	GH29	GH29(32-316)+CBM32(340-464)	GH29_e9+CBM32_e80	CBM13+CBM32+GH29	3	-	Y(1-26)
Streptomyces coriariae	CMB-FBT	LQ235_RS07310	GH29	GH29(4-311)	GH29_e31	GH29	3	-	N
Streptomyces coriariae	CMB-FBT	LQ235_RS30790	GH3	GH3(131-383)	GH3_e94	GH3	3	3.2.1.21|3.2.1.38|3.2.1.-	N
Streptomyces coriariae	CMB-FBT	LQ235_RS39035	GH3	GH3(47-275)	GH3_e91	GH3	3	3.2.1.21	N
Streptomyces coriariae	CMB-FBT	LQ235_RS42310	GH3	GH3(47-275)	GH3_e91	GH3	3	3.2.1.21	N
Streptomyces coriariae	CMB-FBT	LQ235_RS16525	GH3	GH3(98-320)	GH3_e50	GH3	3	3.2.1.37	N
Streptomyces coriariae	CMB-FBT	LQ235_RS26185	GH3	GH3(117-343)	GH3_e199	GH3	3	3.2.1.52	Y(1-27)
Streptomyces coriariae	CMB-FBT	LQ235_RS11690	GH3	GH3(44-274)	GH3_e179+CBM6_e50	CBM6+GH3	3	3.2.1.120|3.2.1.74	N
Streptomyces coriariae	CMB-FBT	LQ235_RS13925	GH3	GH3(70-290)	GH3_e164	GH3	3	3.2.1.52	N
Streptomyces coriariae	CMB-FBT	LQ235_RS29595	GH3	GH3(40-251)	GH3_e154	GH3	3	3.2.1.21	N
Streptomyces coriariae	CMB-FBT	LQ235_RS39775	GH3	GH3(123-347)+CBM2(641-732)	GH3_e107+CBM2_e60	CBM2+GH3	3	3.2.1.-|3.2.1.21|-	Y(1-31)
Streptomyces coriariae	CMB-FBT	LQ235_RS12360	GH3	CBM11(53-210)+GH3(411-652)	CBM11_e0+GH3_e161	CBM11+GH3	3	3.2.1.21|-	Y(1-25)
Streptomyces coriariae	CMB-FBT	LQ235_RS12365	GH30	GH30_3(71-485)+CBM13(503-620)	GH30_e51+CBM13_e183	CBM13+GH30_3	3	3.2.1.39|3.2.1.14|-	Y(1-31)
Streptomyces coriariae	CMB-FBT	LQ235_RS25680	GH30	GH30_5(29-485)	GH30_e22	GH30_5	3	3.2.1.164	Y(1-28)
Streptomyces coriariae	CMB-FBT	LQ235_RS03710	GH30	GH30_5(38-521)	GH30_e21+CBM13_e131	CBM13+GH30_5	3	-	Y(1-35)
Streptomyces coriariae	CMB-FBT	LQ235_RS42300	GH30	GH30_3(73-487)+CBM32(564-682)+CBM32(858-975)	GH30_e19+CBM32_e152+CBM32_e152	CBM32+GH30_3	3	-	Y(1-32)
Streptomyces coriariae	CMB-FBT	LQ235_RS36705	GH31	GH31_1(271-712)	GH31_e33	GH31_1	3	-	N
Streptomyces coriariae	CMB-FBT	LQ235_RS25120	GH31	GH31_3(239-668)	GH31_e31	GH31_3	3	3.2.1.177	N
Streptomyces coriariae	CMB-FBT	LQ235_RS11645	GH31	GH31_4(220-674)	GH31_e0	GH31_4	3	3.2.1.177	N
Streptomyces coriariae	CMB-FBT	LQ235_RS40370	GH32	GH32(31-337)	GH32_e80	GH32	3	-	N
Streptomyces coriariae	CMB-FBT	LQ235_RS42335	GH32	GH32(50-294)+CBM38(300-383)+CBM38(395-521)	GH32_e44+CBM38_e4+CBM38_e4+CBM38_e4	CBM38+GH32	3	3.2.1.80|3.2.1.26	Y(1-37)
Streptomyces coriariae	CMB-FBT	LQ235_RS39055	GH32	GH32(14-317)	GH32_e21	GH32	3	-	N
Streptomyces coriariae	CMB-FBT	LQ235_RS42305	GH32	GH32(14-316)	GH32_e21	GH32	3	-	N
Streptomyces coriariae	CMB-FBT	LQ235_RS40375	GH32	CBM66(50-193)+CBM66(203-362)+CBM66(370-518)+GH32(536-844)+CBM66(1026-1183)	CBM66_e16+CBM66_e16+CBM66_e16+GH32_e27+CBM66_e16	CBM66+GH32	3	3.2.1.65	Y(1-31)
Streptomyces coriariae	CMB-FBT	LQ235_RS13550	GH35	GH35(11-323)	GH35_e23	GH35	3	3.2.1.23|3.2.1.-|3.2.1.38	N
Streptomyces coriariae	CMB-FBT	LQ235_RS13545	GH35	GH35(39-382)	GH35_e20	GH35	3	-	N
Streptomyces coriariae	CMB-FBT	LQ235_RS25955	GH36	GH36(134-396)	GH36_e50	GH36	3	-	N
Streptomyces coriariae	CMB-FBT	LQ235_RS06625	GH36	GH36(12-674)	GH36_e27	GH36	3	3.2.1.22	N
Streptomyces coriariae	CMB-FBT	LQ235_RS40490	GH36	GH36(71-601)	GH36_e14	GH36	3	-	N
Streptomyces coriariae	CMB-FBT	LQ235_RS07315	GH38	GH38(255-510)	GH38_e38	GH38	3	3.2.1.24	N
Streptomyces coriariae	CMB-FBT	LQ235_RS10060	GH39	GH39(10-436)	GH39_e74	GH39	3	3.2.1.37	N
Streptomyces coriariae	CMB-FBT	LQ235_RS40530	GH39	CBM35(438-562)	GH39_e59+CBM35_e67+CBM35_e67	CBM35+GH39	3	-	N
Streptomyces coriariae	CMB-FBT	LQ235_RS26795	GH4	GH4(2-177)	GH4_e25	GH4	3	-	N
Streptomyces coriariae	CMB-FBT	LQ235_RS07320	GH4	GH4(2-179)	GH4_e15	GH4	3	-	N
Streptomyces coriariae	CMB-FBT	LQ235_RS11665	GH42	GH42(22-386)	GH42_e6	GH42	3	-	N
Streptomyces coriariae	CMB-FBT	LQ235_RS03705	GH42	GH42(26-395)	GH42_e34	GH42	3	3.2.1.23	N
Streptomyces coriariae	CMB-FBT	LQ235_RS41875	GH42	GH42(17-388)	GH42_e32	GH42	3	-	N
Streptomyces coriariae	CMB-FBT	LQ235_RS10050	GH42	GH42(35-405)	GH42_e26	GH42	3	-	N
Streptomyces coriariae	CMB-FBT	LQ235_RS01255	GH42	GH42(22-401)	GH42_e2	GH42	3	-	N
Streptomyces coriariae	CMB-FBT	LQ235_RS09690	GH43	GH43_20(83-303)	GH43_e79	CBM42+GH43_20	3	3.2.1.55	Y(1-31)
Streptomyces coriariae	CMB-FBT	LQ235_RS09010	GH43	GH43_26(36-332)+CBM13(352-442)	GH43_e78+CBM13_e294	CBM13+GH43_26	3	-	Y(1-31)
Streptomyces coriariae	CMB-FBT	LQ235_RS29410	GH43	GH43_26(29-315)+CBM13(336-427)	GH43_e78+CBM13_e294	CBM13+GH43_26	3	-	Y(1-26)
Streptomyces coriariae	CMB-FBT	LQ235_RS30810	GH43	GH43_12(6-281)+CBM91(329-490)	GH43_e73+CBM91_e27	CBM91+GH43_12	3	3.2.1.55|-	N
Streptomyces coriariae	CMB-FBT	LQ235_RS41680	GH43	GH43_12(2-271)+CBM91(295-487)	GH43_e73+CBM91_e27	CBM91+GH43_12	3	3.2.1.55|-	N
Streptomyces coriariae	CMB-FBT	LQ235_RS29405	GH43	GH43_5(68-347)	GH43_e39	GH43_5	3	-	Y(1-56)
Streptomyces coriariae	CMB-FBT	LQ235_RS09015	GH43	GH43_26(39-338)+CBM42(352-480)	GH43_e311+CBM42_e11	CBM42+GH43_26	3	3.2.1.55|3.2.1.-	Y(1-30)
Streptomyces coriariae	CMB-FBT	LQ235_RS09310	GH43	GH43_11(5-292)+CBM91(322-524)	GH43_e301+CBM91_e44	CBM91+GH43_11	3	-	N
Streptomyces coriariae	CMB-FBT	LQ235_RS39565	GH43	GH43_36(48-314)+CBM91(346-540)	GH43_e274+CBM91_e7	CBM91+GH43	3	-	Y(1-34)
Streptomyces coriariae	CMB-FBT	LQ235_RS09245	GH43	GH43_24(53-291)+CBM13(393-467)	GH43_e262+CBM13_e225	CBM13+GH43_24	3	3.2.1.145|-	Y(1-28)
Streptomyces coriariae	CMB-FBT	LQ235_RS38985	GH43	GH43_23(89-289)+CBM42(325-456)	GH43_e23+CBM42_e9	CBM42+GH43_23	3	3.2.1.55	Y(1-40)
Streptomyces coriariae	CMB-FBT	LQ235_RS33690	GH43	GH43_10(7-280)+CBM91(308-498)	GH43_e224+CBM91_e45	CBM91+GH43_10	3	-	N
Streptomyces coriariae	CMB-FBT	LQ235_RS03780	GH43	GH43_22(492-703)+GH43_34(1143-1411)	GH43_e135+GH43_e298	GH43_22+GH43_34	3	3.2.1.55|-	Y(1-40)
Streptomyces coriariae	CMB-FBT	LQ235_RS04435	GH43	CBM13(35-170)+GH43_26(185-479)	CBM13_e76+GH43_e164	CBM13+GH43_26	3	-	Y(1-29)
Streptomyces coriariae	CMB-FBT	LQ235_RS01905	GH46	GH46(48-262)	GH46_e9	GH46	3	3.2.1.132	Y(1-40)
Streptomyces coriariae	CMB-FBT	LQ235_RS32795	GH46	GH46(34-251)	GH46_e9	GH46	3	3.2.1.132	Y(1-30)
Streptomyces coriariae	CMB-FBT	LQ235_RS07945	GH48	CBM2(42-141)+GH48(342-969)	CBM2_e116+GH48_e1	CBM2+GH48	3	3.2.1.176|3.2.1.-|3.2.1.4|3.2.1.91|3.2.1.151|3.2.1.8|3.2.1.14	Y(1-38)
Streptomyces coriariae	CMB-FBT	LQ235_RS01800	GH5	GH5_51(63-413)	GH5_e282	GH5_51	3	-	Y(1-29)
Streptomyces coriariae	CMB-FBT	LQ235_RS05080	GH5	GH5_43(55-416)	GH5_e229	GH5_43	3	3.2.1.21	Y(1-33)
Streptomyces coriariae	CMB-FBT	LQ235_RS41810	GH5	GH5_8(62-312)+CBM2(457-557)	GH5_e22+CBM2_e77	CBM2+GH5_8	3	3.2.1.78	Y(1-44)
Streptomyces coriariae	CMB-FBT	LQ235_RS23005	GH5	GH5_1(55-373)+CBM2(421-514)	GH5_e161+CBM2_e52	CBM2+GH5_1	3	3.2.1.4	Y(1-30)
Streptomyces coriariae	CMB-FBT	LQ235_RS07940	GH5	CBM2(36-135)+GH5_40(175-469)	CBM2_e103+GH5_e171	CBM2+GH5_40	3	3.2.1.78	Y(1-32)
Streptomyces coriariae	CMB-FBT	LQ235_RS29355	GH51	GH51_1(6-502)	GH51_e0	GH51_1	3	3.2.1.55	N
Streptomyces coriariae	CMB-FBT	LQ235_RS41880	GH53	CBM61(34-174)+GH53(184-519)	CBM61_e14+GH53_e27	CBM61+GH53	3	-	Y(1-32)
Streptomyces coriariae	CMB-FBT	LQ235_RS07635	GH55	GH55_1(284-567)	GH55_e0	GH55_1	3	3.2.1.-|3.2.1.39|3.2.1.58	Y(1-41)
Streptomyces coriariae	CMB-FBT	LQ235_RS28170	GH55	CBM32(40-154)+CBM32(178-293)+GH55_1(542-819)	CBM32_e68+CBM32_e159+GH55_e0	CBM32+GH55_1	3	3.2.1.-|3.2.1.39|3.2.1.58|-	Y(1-30)
Streptomyces coriariae	CMB-FBT	LQ235_RS04490	GH55	CBM13(46-185)+GH55_1(422-705)	CBM13_e48+GH55_e0	CBM13+GH55_1	3	3.2.1.-|3.2.1.39|3.2.1.58|-	Y(1-36)
Streptomyces coriariae	CMB-FBT	LQ235_RS36395	GH6	GH6(94-356)	GH6_e6	GH6	3	-	Y(1-21)
Streptomyces coriariae	CMB-FBT	LQ235_RS07935	GH6	CBM2(37-136)+GH6(178-520)	CBM2_e91+GH6_e0	CBM2+GH6	3	3.2.1.91|3.2.1.4|3.2.1.8	Y(1-25)
Streptomyces coriariae	CMB-FBT	LQ235_RS39760	GH6	CBM2(37-136)+GH6(184-523)	CBM2_e91+GH6_e0	CBM2+GH6	3	3.2.1.91|3.2.1.4|3.2.1.8	Y(1-31)
Streptomyces coriariae	CMB-FBT	LQ235_RS38135	GH62	CBM13(37-129)+CBM13(89-179)+GH62(188-458)	CBM13_e338+GH62_e0	CBM13+GH62	3	3.2.1.55|3.2.1.8|3.2.1.-	Y(1-36)
Streptomyces coriariae	CMB-FBT	LQ235_RS27855	GH63	GH63(68-558)	GH63_e10+GH63_e10	GH63	3	3.2.1.170	N
Streptomyces coriariae	CMB-FBT	LQ235_RS02185	GH64	GH64(34-392)	GH64_e8	GH64	3	3.2.1.39	Y(1-31)
Streptomyces coriariae	CMB-FBT	LQ235_RS01610	GH65	GH65(309-717)	GH65_e15	GH65	3	2.4.1.282|2.4.1.216	N
Streptomyces coriariae	CMB-FBT	LQ235_RS04715	GH65	GH65(327-691)	GH65_e1	GH65	3	-	N
Streptomyces coriariae	CMB-FBT	LQ235_RS10045	GH67	GH67(104-686)	GH67_e1	GH67	3	3.2.1.139|3.2.1.131	N
Streptomyces coriariae	CMB-FBT	LQ235_RS11670	GH74	GH74(93-199)	GH74_e1+GH74_e8+GH74_e1	GH74	3	3.2.1.151|3.2.1.150|-	Y(1-34)
Streptomyces coriariae	CMB-FBT	LQ235_RS07950	GH74	GH74(93-210)+GH74(209-325)+GH74(574-703)+CBM2(789-889)	GH74_e1+GH74_e1+GH74_e1+GH74_e1+CBM2_e108	CBM2+GH74	3	3.2.1.151|3.2.1.150	Y(1-27)
Streptomyces coriariae	CMB-FBT	LQ235_RS42165	GH75	GH75(56-218)	GH75_e0	GH75	3	3.2.1.132	Y(1-24)
Streptomyces coriariae	CMB-FBT	LQ235_RS26845	GH77	GH77(150-672)	GH77_e2	GH77	3	2.4.1.25	N
Streptomyces coriariae	CMB-FBT	LQ235_RS31185	GH77	GH77(149-655)	GH77_e2	GH77	3	2.4.1.25	N
Streptomyces coriariae	CMB-FBT	LQ235_RS28205	GH78	GH78(2-375)	GH78_e13	GH78	3	-	N
Streptomyces coriariae	CMB-FBT	LQ235_RS30795	GH78	CBM67(19-187)+GH78(215-741)	CBM67_e28+GH78_e80	GH78	3	3.2.1.40|3.1.1.73	N
Streptomyces coriariae	CMB-FBT	LQ235_RS08955	GH78	CBM67(150-316)+GH78(342-889)	CBM67_e28+GH78_e70	GH78	3	3.2.1.40|-	N
Streptomyces coriariae	CMB-FBT	LQ235_RS28250	GH78	CBM67(63-214)+CBM67(358-506)+CBM67(516-677)+GH78(703-1210)	CBM67_e28+CBM67_e28+CBM67_e28+GH78_e24	CBM67+GH78	3	3.2.1.40	Y(1-49)
Streptomyces coriariae	CMB-FBT	LQ235_RS28450	GH78	CBM67(42-229)+GH78(278-742)	CBM67_e26+GH78_e30+CBM32_e69+CBM32_e69	CBM32+CBM67+GH78	3	3.2.1.40|-	Y(1-37)
Streptomyces coriariae	CMB-FBT	LQ235_RS10390	GH81	GH81(49-700)	GH81_e12	GH81	3	3.2.1.39	Y(1-24)
Streptomyces coriariae	CMB-FBT	LQ235_RS05700	GH9	GH9(143-635)	GH9_e12	GH9	3	-	Y(1-29)
Streptomyces coriariae	CMB-FBT	LQ235_RS05190	GH9	CBM4(34-153)+GH9(273-738)	CBM4_e0+GH9_e1	CBM4+GH9	3	3.2.1.4|3.2.1.91|3.2.1.-|3.2.1.73|3.2.1.8	Y(1-30)
Streptomyces coriariae	CMB-FBT	LQ235_RS01260	GH93	GH93(29-416)	GH93_e0+CBM13_e55	GH93	3	-	N
Streptomyces coriariae	CMB-FBT	LQ235_RS04300	GH95	GH95(48-770)	GH95_e17	GH95	3	-	Y(1-34)
Streptomyces coriariae	CMB-FBT	LQ235_RS11660	GH95	GH95(25-726)	GH95_e12	GH95	3	-	N
Streptomyces coriariae	CMB-FBT	LQ235_RS04130	GH95	GH95(432-1049)	CBM32_e144+CBM32_e144+GH95_e0	CBM32+GH95	3	3.2.1.63|3.2.1.51|-	Y(1-40)
Streptomyces coriariae	CMB-FBT	LQ235_RS21695	GT1	GT1(4-388)	GT1_e543	GT1	3	-	N
Streptomyces coriariae	CMB-FBT	LQ235_RS04990	GT1	GT1(6-408)	GT1_e493	GT1	3	-	N
Streptomyces coriariae	CMB-FBT	LQ235_RS06175	GT1	GT1(12-388)	GT1_e241	GT1	3	-	N
Streptomyces coriariae	CMB-FBT	LQ235_RS13600	GT119	GT119(146-472)	N	GT119	2	N	N
Streptomyces coriariae	CMB-FBT	LQ235_RS20605	GT119	GT119(96-454)	N	GT119	2	N	N
Streptomyces coriariae	CMB-FBT	LQ235_RS27150	GT119	GT119(41-395)	N	GT119	2	N	N
Streptomyces coriariae	CMB-FBT	LQ235_RS32480	GT119	GT119(57-404)	N	GT119	2	N	N
Streptomyces coriariae	CMB-FBT	LQ235_RS15740	GT2	GT2(5-123)	GT2	N	2	-	N
Streptomyces coriariae	CMB-FBT	LQ235_RS18840	GT2	GT2(42-124)	GT2	N	2	-	N
Streptomyces coriariae	CMB-FBT	LQ235_RS01765	GT2	GT2(8-154)	GT2	GT2	3	-	N
Streptomyces coriariae	CMB-FBT	LQ235_RS05065	GT2	GT2(6-126)	GT2	GT2	3	-	N
Streptomyces coriariae	CMB-FBT	LQ235_RS09755	GT2	GT2(16-180)	GT2	GT2	3	-	N
Streptomyces coriariae	CMB-FBT	LQ235_RS15245	GT2	GT2(27-196)	GT2	GT2	3	-	N
Streptomyces coriariae	CMB-FBT	LQ235_RS15255	GT2	GT2(51-272)	GT2	GT2	3	-	N
Streptomyces coriariae	CMB-FBT	LQ235_RS15765	GT2	GT2(8-134)	GT2	GT2	3	-	N
Streptomyces coriariae	CMB-FBT	LQ235_RS15785	GT2	GT2(25-187)	GT2	GT2	3	-	N
Streptomyces coriariae	CMB-FBT	LQ235_RS16840	GT2	GT2(15-177)	GT2	GT2	3	-	N
Streptomyces coriariae	CMB-FBT	LQ235_RS17295	GT2	GT2(154-258)	GT2	GT2	3	-	N
Streptomyces coriariae	CMB-FBT	LQ235_RS21535	GT2	GT2(27-191)	GT2	GT2	3	-	N
Streptomyces coriariae	CMB-FBT	LQ235_RS24705	GT2	GT2(13-154)	GT2	GT2	3	-	N
Streptomyces coriariae	CMB-FBT	LQ235_RS25015	GT2	GT2(5-122)	GT2	GT2	3	-	N
Streptomyces coriariae	CMB-FBT	LQ235_RS25020	GT2	GT2(5-116)	GT2	GT2	3	-	N
Streptomyces coriariae	CMB-FBT	LQ235_RS25025	GT2	GT2(5-135)	GT2	GT2	3	-	N
Streptomyces coriariae	CMB-FBT	LQ235_RS27285	GT2	GT2(9-170)	GT2	GT2	3	-	N
Streptomyces coriariae	CMB-FBT	LQ235_RS34650	GT2	GT2(37-158)	GT2	GT2	3	-	N
Streptomyces coriariae	CMB-FBT	LQ235_RS36520	GT2	GT2(25-187)	GT2	GT2	3	-	N
Streptomyces coriariae	CMB-FBT	LQ235_RS39595	GT2	GT2(8-121)	GT2	GT2	3	-	N
Streptomyces coriariae	CMB-FBT	LQ235_RS41580	GT2	GT2(41-217)	GT2	GT2	3	-	N
Streptomyces coriariae	CMB-FBT	LQ235_RS42380	GT2	GT2(37-201)	GT2	GT2	3	-	N
Streptomyces coriariae	CMB-FBT	LQ235_RS18695	GT2	N	GT2	GT2	2	-	N
Streptomyces coriariae	CMB-FBT	LQ235_RS27170	GT2	N	GT2	GT2	2	-	N
Streptomyces coriariae	CMB-FBT	LQ235_RS24765	GT2	GT2(24-282)	GT2	GT0	3	-	N
Streptomyces coriariae	CMB-FBT	LQ235_RS34645	GT2	GT2(7-131)	GT2	GT0	3	-	N
Streptomyces coriariae	CMB-FBT	LQ235_RS06705	GT2	N	GT2	GT0	2	-	N
Streptomyces coriariae	CMB-FBT	LQ235_RS18160	GT2	N	GT2	GT0	2	-	N
Streptomyces coriariae	CMB-FBT	LQ235_RS22750	GT20	GT20(7-465)	GT20_e7	GT20	3	2.4.1.15	N
Streptomyces coriariae	CMB-FBT	LQ235_RS32485	GT28	GT28(188-346)	GT28_e100	GT28	3	-	N
Streptomyces coriariae	CMB-FBT	LQ235_RS12815	GT35	GT35(249-638)	GT35_e8	GT35	3	2.4.1.1	N
Streptomyces coriariae	CMB-FBT	LQ235_RS23680	GT39	GT39(78-351)	GT39_e7	GT39	3	-	N
Streptomyces coriariae	CMB-FBT	LQ235_RS24035	GT39	GT39(84-355)	GT39_e7	GT39	3	-	N
Streptomyces coriariae	CMB-FBT	LQ235_RS26530	GT4	GT4(198-343)	GT4_e564	GT4	3	-	N
Streptomyces coriariae	CMB-FBT	LQ235_RS26500	GT4	GT4(193-308)	GT4_e4043	GT4	3	-	N
Streptomyces coriariae	CMB-FBT	LQ235_RS05640	GT4	GT4(72-203)	GT4_e4008	N	2	-	N
Streptomyces coriariae	CMB-FBT	LQ235_RS36575	GT4	GT4(198-338)	GT4_e3638	GT4	3	-	N
Streptomyces coriariae	CMB-FBT	LQ235_RS22460	GT4	GT4(251-406)	GT4_e3552	GT4	3	-	N
Streptomyces coriariae	CMB-FBT	LQ235_RS07545	GT4	GT4(210-361)	GT4_e3490	GT4	3	-	N
Streptomyces coriariae	CMB-FBT	LQ235_RS32225	GT4	GT4(198-357)	GT4_e3367	GT4	3	-	N
Streptomyces coriariae	CMB-FBT	LQ235_RS27230	GT4	N	GT4_e3183	GT4	2	-	N
Streptomyces coriariae	CMB-FBT	LQ235_RS34325	GT4	GT4(200-342)	GT4_e228	GT4	3	-	N
Streptomyces coriariae	CMB-FBT	LQ235_RS30050	GT4	GT4(262-403)	GT4_e2125	GT4	3	-	N
Streptomyces coriariae	CMB-FBT	LQ235_RS14260	GT4	GT4(334-501)	GT4_e212	GT4	3	-	N
Streptomyces coriariae	CMB-FBT	LQ235_RS39630	GT4	GT4(215-363)	GT4_e2119	GT4	3	-	N
Streptomyces coriariae	CMB-FBT	LQ235_RS36580	GT4	GT4(217-362)	GT4_e1864	GT4	3	-	N
Streptomyces coriariae	CMB-FBT	LQ235_RS38435	GT4	GT5(54-377)	GT4_e1800	GT4	3	-	N
Streptomyces coriariae	CMB-FBT	LQ235_RS27235	GT4	N	GT4_e1688	GT0	2	-	N
Streptomyces coriariae	CMB-FBT	LQ235_RS39670	GT4	GT4(221-379)	GT4_e1634	GT4	3	-	N
Streptomyces coriariae	CMB-FBT	LQ235_RS36030	GT4	GT4(185-334)	GT4_e1300	GT4	3	2.4.1.57	N
Streptomyces coriariae	CMB-FBT	LQ235_RS14920	GT51	GT51(134-308)	GT51_e62	GT51	3	-	N
Streptomyces coriariae	CMB-FBT	LQ235_RS18645	GT51	GT51(112-282)	GT51_e62	GT51	3	-	N
Streptomyces coriariae	CMB-FBT	LQ235_RS20865	GT51	GT51(172-329)	GT51_e62	GT51	3	-	N
Streptomyces coriariae	CMB-FBT	LQ235_RS25510	GT51	GT51(94-271)	GT51_e62	GT51	3	-	N
Streptomyces coriariae	CMB-FBT	LQ235_RS29755	GT51	GT51(150-327)	GT51_e62	GT51	3	-	N
Streptomyces coriariae	CMB-FBT	LQ235_RS18450	GT51	GT51(75-261)	GT51_e131	GT51	3	-	N
Streptomyces coriariae	CMB-FBT	LQ235_RS16845	GT76	GT76(75-247)	GT76_e12	GT0	3	-	N
Streptomyces coriariae	CMB-FBT	LQ235_RS34490	GT76	GT76(54-212)	GT76_e12	GT0	3	-	N
Streptomyces coriariae	CMB-FBT	LQ235_RS22755	GT81	GT81(12-305)	GT81_e0	GT81	3	2.4.1.266	N
Streptomyces coriariae	CMB-FBT	LQ235_RS42385	GT83	GT83(35-485)	GT83_e74	N	2	-	N
Streptomyces coriariae	CMB-FBT	LQ235_RS21540	GT83	GT83(58-499)	GT83_e5	GT83	3	-	N
Streptomyces coriariae	CMB-FBT	LQ235_RS29915	GT87	GT87(82-317)	GT87_e37	GT87	3	-	N
Streptomyces coriariae	CMB-FBT	LQ235_RS42925	GT87	GT87(66-296)	GT87_e32	GT87	3	-	N
Streptomyces coriariae	CMB-FBT	LQ235_RS20225	PL1	PL1_6(156-367)	PL1_e88	PL1_6	3	4.2.2.2	Y(1-39)
Streptomyces coriariae	CMB-FBT	LQ235_RS33675	PL1	PL1_6(137-347)	PL1_e88	PL1_6	3	4.2.2.2	Y(1-25)
Streptomyces coriariae	CMB-FBT	LQ235_RS33710	PL1	PL1_6(152-363)	PL1_e88	PL1_6	3	4.2.2.2	Y(1-31)
Streptomyces coriariae	CMB-FBT	LQ235_RS33695	PL1	PL1(110-287)	PL1_e69	CE8+PL1	3	-	Y(1-37)
Streptomyces coriariae	CMB-FBT	LQ235_RS08420	PL1	PL1_5(106-284)	PL1_e36	PL1_5	3	4.2.2.2	Y(1-34)
Streptomyces coriariae	CMB-FBT	LQ235_RS22255	PL1+CE8	PL1(114-299)+CE8(386-690)	PL1_e69+CE8_e94	CE8+PL1	3	-	N
Streptomyces coriariae	CMB-FBT	LQ235_RS07960	PL11	PL11(42-459)	PL11_e0	PL11_1	3	4.2.2.23|4.2.2.24	Y(1-40)
Streptomyces coriariae	CMB-FBT	LQ235_RS39645	PL12	PL12_3(418-566)	PL12_e24	PL0	3	-	N
Streptomyces coriariae	CMB-FBT	LQ235_RS35960	PL26	PL26(46-910)	PL26_e0	PL26	3	4.2.2.24	Y(1-34)
Streptomyces coriariae	CMB-FBT	LQ235_RS40800	PL3	PL3_4(44-239)	PL3_e12	PL3_4	3	4.2.2.2	Y(1-39)
Streptomyces coriariae	CMB-FBT	LQ235_RS09240	PL4	PL4_1(38-548)	PL4_e6	PL4_1	3	-	Y(1-40)
Streptomyces coriariae	CMB-FBT	LQ235_RS05455	PL42	PL42(56-344)	PL42_e14	PL42	3	-	Y(1-22)
Streptomyces coriariae	CMB-FBT	LQ235_RS39550	PL9	PL9_3(44-402)	PL9_e35	PL9_3	3	-	Y(1-31)
Streptomyces coriariae	CMB-FBT	LQ235_RS33740	PL9	PL9_3(35-376)	PL9_e30	PL9_3	3	-	Y(1-41)
Streptomyces coriariae	CMB-FBT	LQ235_RS33730	PL9	PL9_3(34-362)	PL9_e30	PL9	3	-	Y(1-29)
Streptomyces coriariae	CMB-FBT	LQ235_RS19845	PL9	CBM35(33-153)+PL9_1(166-493)	CBM35_e23+PL9_e23	CBM35+PL9_1	3	4.2.2.2|-	Y(1-28)
Streptomyces hayashii	IBSBF 2953T	KMT30_39110	AA1	AA1(78-501)	AA1_e26	N	2	1.10.3.2	Y(1-36)
Streptomyces hayashii	IBSBF 2953T	KMT30_44165	AA1	AA1(91-492)	AA1_e26	N	2	1.10.3.2	N
Streptomyces hayashii	IBSBF 2953T	KMT30_44395	AA1	AA1(62-660)	AA1_e13	N	2	-	Y(1-33)
Streptomyces hayashii	IBSBF 2953T	KMT30_02610	AA10	AA10(42-231)+CBM2(257-346)	AA10_e30+CBM2_e70	AA10+CBM2	3	1.14.99.54|1.14.99.53	Y(1-42)
Streptomyces hayashii	IBSBF 2953T	KMT30_43675	AA10	AA10(38-207)	AA10_e19	AA10	3	1.14.99.53	Y(1-38)
Streptomyces hayashii	IBSBF 2953T	KMT30_25770	AA10	AA10(33-209)	AA10_e15	AA10	3	-	Y(1-33)
Streptomyces hayashii	IBSBF 2953T	KMT30_27400	AA3	AA3(7-507)	AA3_e4	AA3_2+877808	3	-	N
Streptomyces hayashii	IBSBF 2953T	KMT30_26300	AA3	AA3_2(5-522)	AA3_e57	N	2	-	N
Streptomyces hayashii	IBSBF 2953T	KMT30_16755	AA3	AA3_2(5-533)	AA3_e57	AA3_2	3	-	N
Streptomyces hayashii	IBSBF 2953T	KMT30_25395	AA4	AA4(50-236)	AA4_e1	N	2	-	N
Streptomyces hayashii	IBSBF 2953T	KMT30_40535	AA4	AA7(39-291)	AA4_e1	N	2	-	N
Streptomyces hayashii	IBSBF 2953T	KMT30_01310	AA7	AA7(30-505)	AA7_e0	N	2	1.1.3.-	N
Streptomyces hayashii	IBSBF 2953T	KMT30_17475	AA7	AA7(30-335)	AA7_e0	N	2	1.1.3.-	N
Streptomyces hayashii	IBSBF 2953T	KMT30_19575	AA7	AA7(14-188)	AA7_e0	N	2	1.1.3.-	N
Streptomyces hayashii	IBSBF 2953T	KMT30_27820	AA7	AA7(33-312)	AA7_e0	N	2	1.1.3.-	N
Streptomyces hayashii	IBSBF 2953T	KMT30_40460	AA7	AA7(81-520)	AA7_e0	N	2	1.1.3.-	Y(1-42)
Streptomyces hayashii	IBSBF 2953T	KMT30_42350	AA7	AA7(67-254)	AA7_e0	N	2	1.1.3.-	Y(1-36)
Streptomyces hayashii	IBSBF 2953T	KMT30_07030	CE1	CE1(45-202)+CBM2(324-423)	CE1_e39+CBM2_e43	CBM2+CE1	3	-	Y(1-22)
Streptomyces hayashii	IBSBF 2953T	KMT30_31290	CE1	CE1(55-310)	CE1_e38	CE1	3	-	Y(1-36)
Streptomyces hayashii	IBSBF 2953T	KMT30_16600	CE1	CE1(72-206)+CBM2(332-426)	CE1_e37+CBM2_e80	CBM2+CE0	3	-	Y(1-45)
Streptomyces hayashii	IBSBF 2953T	KMT30_13755	CE1	CE1(55-191)+CBM13(313-436)	CE1_e37+CBM13_e207	CBM13+CE0	3	-	Y(1-20)
Streptomyces hayashii	IBSBF 2953T	KMT30_03180	CE12	CE12(135-333)	CE12_e53	CE12	3	-	Y(1-26)
Streptomyces hayashii	IBSBF 2953T	KMT30_09900	CE12	CE12(51-273)	CE12_e52	CE12	3	-	Y(1-27)
Streptomyces hayashii	IBSBF 2953T	KMT30_28905	CE12	CE12(54-275)	CE12_e52	CE12	3	-	Y(1-27)
Streptomyces hayashii	IBSBF 2953T	KMT30_09905	CE12	CE12(133-330)	CE12_e18	CE12	3	-	Y(1-18)
Streptomyces hayashii	IBSBF 2953T	KMT30_25375	CE12	CE12(35-235)	CE12_e11	CE12	3	-	Y(1-24)
Streptomyces hayashii	IBSBF 2953T	KMT30_15240	CE14	CE14(16-120)	CE14_e39	N	2	-	N
Streptomyces hayashii	IBSBF 2953T	KMT30_21465	CE14	CE14(20-125)	CE14_e39	CE14	3	-	N
Streptomyces hayashii	IBSBF 2953T	KMT30_22545	CE14	CE14(10-124)	CE14_e26	N	2	-	N
Streptomyces hayashii	IBSBF 2953T	KMT30_25930	CE14	CE14(5-119)	CE14_e26	N	2	-	N
Streptomyces hayashii	IBSBF 2953T	KMT30_02235	CE14	CE14(9-144)	CE14_e21	CE14	3	-	N
Streptomyces hayashii	IBSBF 2953T	KMT30_30260	CE14	CE14(23-159)	CE14_e2	CE14	3	3.5.1.89	N
Streptomyces hayashii	IBSBF 2953T	KMT30_36260	CE14	CE14(1-136)	CE14_e1	CE14	3	3.5.1.115	N
Streptomyces hayashii	IBSBF 2953T	KMT30_43440	CE2	CE2(135-344)	CE2_e8	CBM13+CE2	3	-	N
Streptomyces hayashii	IBSBF 2953T	KMT30_42845	CE3	CE3(434-680)	CE3_e25	CBM5+GH18	3	-	Y(1-51)
Streptomyces hayashii	IBSBF 2953T	KMT30_13725	CE3	CE3(45-232)+CBM13(253-375)	CE3_e18+CBM13_e364	CBM13+CE0	3	-	Y(1-27)
Streptomyces hayashii	IBSBF 2953T	KMT30_02320	CE3	CE3(2-211)	CE3_e17	N	2	-	N
Streptomyces hayashii	IBSBF 2953T	KMT30_43925	CE4	CE4(20-137)	CE4_e90	CE4	3	-	N
Streptomyces hayashii	IBSBF 2953T	KMT30_29645	CE4	CE4(168-286)	CE4_e58	N	2	3.2.1.8|3.1.1.72|3.1.1.6	Y(1-34)
Streptomyces hayashii	IBSBF 2953T	KMT30_27115	CE4	CE4(81-200)	CE4_e326	N	2	-	Y(1-21)
Streptomyces hayashii	IBSBF 2953T	KMT30_27110	CE4	CE4(156-276)	CE4_e320	N	2	-	N
Streptomyces hayashii	IBSBF 2953T	KMT30_38880	CE4	CE4(92-235)	CE4_e319	CE4	3	-	Y(1-34)
Streptomyces hayashii	IBSBF 2953T	KMT30_24830	CE4	CE4(51-185)	CE4_e233	N	2	-	N
Streptomyces hayashii	IBSBF 2953T	KMT30_16065	CE4	CE4(85-207)	CE4_e223	N	2	-	Y(1-24)
Streptomyces hayashii	IBSBF 2953T	KMT30_41340	CE4	CE4(92-199)	CE4_e209	CE4+GT2	3	-	N
Streptomyces hayashii	IBSBF 2953T	KMT30_26380	CE4	CE4(47-153)	CE4_e165	CE4	3	-	Y(1-24)
Streptomyces hayashii	IBSBF 2953T	KMT30_17680	CE4	CE4(69-193)	CE4_e152	CE4	3	-	Y(1-35)
Streptomyces hayashii	IBSBF 2953T	KMT30_02995	CE4	CE4(3-73)	CE4_e117	N	2	-	N
Streptomyces hayashii	IBSBF 2953T	KMT30_42495	CE4+GT2	CE4(70-194)+GT2(346-562)	CE4_e209+GT2	CE4+GT2	3	-	N
Streptomyces hayashii	IBSBF 2953T	KMT30_31300	CE5	CE5(30-212)	CE5_e6	N	2	-	Y(1-29)
Streptomyces hayashii	IBSBF 2953T	KMT30_31965	CE7	CE7(3-319)	CE7_e23	CE7	3	3.1.1.72	N
Streptomyces hayashii	IBSBF 2953T	KMT30_45010	CE8	CE8(58-365)	CE8_e94	CE8	3	-	Y(1-36)
Streptomyces hayashii	IBSBF 2953T	KMT30_45015	CE8	CE8(39-336)	CE8_e94	CE8	3	-	Y(1-26)
Streptomyces hayashii	IBSBF 2953T	KMT30_36855	CE9	CE9(38-404)	CE9_e105	CE9	3	3.5.1.25	N
Streptomyces hayashii	IBSBF 2953T	KMT30_26450	GH1	GH1(6-426)	GH1_e33	GH1	3	-	N
Streptomyces hayashii	IBSBF 2953T	KMT30_29340	GH1	GH1(16-474)	GH1_e113	GH1	3	3.2.1.21|3.2.1.-|3.2.1.38|3.2.1.23|3.2.1.74	N
Streptomyces hayashii	IBSBF 2953T	KMT30_29360	GH1	GH1(5-465)	GH1_e113	GH1	3	3.2.1.21|3.2.1.-|3.2.1.38|3.2.1.23|3.2.1.74	N
Streptomyces hayashii	IBSBF 2953T	KMT30_14235	GH1	GH1(7-444)	GH1_e107	GH1	3	3.2.1.21|3.2.1.38|3.2.1.-	N
Streptomyces hayashii	IBSBF 2953T	KMT30_18775	GH1	GH1(15-439)	GH1_e101	GH1	3	3.2.1.21	N
Streptomyces hayashii	IBSBF 2953T	KMT30_16610	GH10	GH10(48-337)	GH10_e90	GH10+GH62	3	3.2.1.8	Y(1-32)
Streptomyces hayashii	IBSBF 2953T	KMT30_27090	GH10	GH10(46-347)+CBM2(360-451)	GH10_e103+CBM2_e122	CBM2+GH10	3	3.2.1.8	Y(1-36)
Streptomyces hayashii	IBSBF 2953T	KMT30_33645	GH10	GH10(49-354)	GH10_e103	GH10	3	3.2.1.8	Y(1-34)
Streptomyces hayashii	IBSBF 2953T	KMT30_23855	GH106	GH106(52-963)	GH106_e19	GH0	3	-	Y(1-33)
Streptomyces hayashii	IBSBF 2953T	KMT30_05665	GH109	GH109(5-192)	GH109_e7	N	2	-	N
Streptomyces hayashii	IBSBF 2953T	KMT30_09930	GH109	GH109(9-179)	GH109_e2	N	2	-	N
Streptomyces hayashii	IBSBF 2953T	KMT30_41680	GH11	GH11(46-221)	GH11_e15+CBM2_e124	CBM2+GH11	3	3.2.1.8|3.1.1.72|3.1.1.6	Y(1-34)
Streptomyces hayashii	IBSBF 2953T	KMT30_02830	GH115	GH115(28-660)	GH115_e3	GH115	3	-	Y(1-25)
Streptomyces hayashii	IBSBF 2953T	KMT30_27290	GH115	GH115(49-678)	GH115_e3	GH115	3	-	Y(1-42)
Streptomyces hayashii	IBSBF 2953T	KMT30_37175	GH12	GH12(97-235)	GH12_e36	GH12	3	-	Y(1-34)
Streptomyces hayashii	IBSBF 2953T	KMT30_41605	GH12	GH12(112-257)+CBM2(276-375)	GH12_e11+CBM2_e1	CBM2+GH12	3	3.2.1.4	Y(1-27)
Streptomyces hayashii	IBSBF 2953T	KMT30_19135	GH121	GH121(9-941)	GH121_e0	GH121	3	3.2.1.187	Y(1-24)
Streptomyces hayashii	IBSBF 2953T	KMT30_17650	GH127	GH127(31-544)	GH127_e8	GH127	3	-	N
Streptomyces hayashii	IBSBF 2953T	KMT30_19160	GH127	GH127(28-554)	GH127_e11	GH127	3	-	N
Streptomyces hayashii	IBSBF 2953T	KMT30_04085	GH13	GH13_3(225-445)	GH13_e41	GH13_3	3	-	N
Streptomyces hayashii	IBSBF 2953T	KMT30_42335	GH13	GH13_3(216-436)	GH13_e41	GH13_3	3	-	N
Streptomyces hayashii	IBSBF 2953T	KMT30_17265	GH13	GH13_32(62-325)	GH13_e240	GH13_32	3	3.2.1.1|3.2.1.116	Y(1-31)
Streptomyces hayashii	IBSBF 2953T	KMT30_15585	GH13	GH13_30(31-388)	GH13_e234	GH13_30	3	3.2.1.20	N
Streptomyces hayashii	IBSBF 2953T	KMT30_17250	GH13	GH13_30(48-405)	GH13_e234	GH13_30	3	3.2.1.20	N
Streptomyces hayashii	IBSBF 2953T	KMT30_36670	GH13	GH13_30(34-399)	GH13_e234	GH13_30	3	3.2.1.20	N
Streptomyces hayashii	IBSBF 2953T	KMT30_17270	GH13	GH13_13(113-470)+CBM41(736-835)+CBM41(844-936)+GH13_13(1230-1626)	GH13_e183+CBM41_e2+CBM41_e2+CBM48_e30+GH13_e108	CBM41+CBM48+GH13_13+GH13	3	3.2.1.41|3.2.1.1|3.2.1.68	Y(1-40)
Streptomyces hayashii	IBSBF 2953T	KMT30_25845	GH13	GH13_26(35-303)	GH13_e105	GH13_26	3	5.4.99.15	N
Streptomyces hayashii	IBSBF 2953T	KMT30_04080	GH13	GH13_16(46-402)	GH13_e0	GH13_16	3	5.4.99.16	N
Streptomyces hayashii	IBSBF 2953T	KMT30_04100	GH13	CBM48(23-111)+GH13_11(186-539)	CBM48_e3+GH13_e48	CBM48+GH13_11	3	3.2.1.68|2.4.1.25|3.2.1.-	N
Streptomyces hayashii	IBSBF 2953T	KMT30_16090	GH13	CBM48(39-133)+GH13_11(217-569)	CBM48_e3+GH13_e48	CBM48+GH13_11	3	3.2.1.68|2.4.1.25|3.2.1.-	N
Streptomyces hayashii	IBSBF 2953T	KMT30_25850	GH13	GH13_11(176-528)	CBM48_e3+GH13_e48	CBM48+GH13_11	3	3.2.1.68|2.4.1.25|3.2.1.-	N
Streptomyces hayashii	IBSBF 2953T	KMT30_04070	GH13	CBM48(116-202)+GH13_9(263-568)	CBM48_e2+GH13_e200	CBM48+GH13_9	3	2.4.1.18	N
Streptomyces hayashii	IBSBF 2953T	KMT30_13650	GH13	CBM48(107-193)+GH13_9(255-554)	CBM48_e2+CBM48_e2+GH13_e200	CBM48+GH13_9	3	2.4.1.18	N
Streptomyces hayashii	IBSBF 2953T	KMT30_25820	GH13	GH13_10(104-422)	CBM48_e0+GH13_e92	CBM48+GH13_10	3	3.2.1.141|3.2.1.1	N
Streptomyces hayashii	IBSBF 2953T	KMT30_28005	GH135	GH135(49-244)	GH135_e23	GH0	3	-	N
Streptomyces hayashii	IBSBF 2953T	KMT30_12120	GH136	GH136(38-543)+CBM16(550-665)+CBM16(689-806)	GH136_e30+CBM16_e24+CBM16_e24	CBM16+GH136	3	-	Y(1-37)
Streptomyces hayashii	IBSBF 2953T	KMT30_09965	GH136	GH136(38-556)	GH136_e20	GH136	3	-	Y(1-37)
Streptomyces hayashii	IBSBF 2953T	KMT30_04775	GH141	GH141(45-598)	GH141_e7	GH141	3	-	Y(1-41)
Streptomyces hayashii	IBSBF 2953T	KMT30_35695	GH141	GH141(54-616)+CBM13(915-1005)	GH141_e3+CBM13_e257	CBM13+GH141	3	3.2.1.8|-	Y(1-50)
Streptomyces hayashii	IBSBF 2953T	KMT30_13720	GH141	GH141(20-575)+CBM13(615-740)	GH141_e23+CBM13_e96	CBM13+GH141	3	-	N
Streptomyces hayashii	IBSBF 2953T	KMT30_42205	GH146	GH146(69-585)	GH146_e4	GH127+GH146	3	-	Y(1-32)
Streptomyces hayashii	IBSBF 2953T	KMT30_17875	GH15	GH15(220-585)	GH15_e59	GH15	3	3.2.1.3	N
Streptomyces hayashii	IBSBF 2953T	KMT30_27825	GH15	GH15(222-589)	GH15_e59	GH15	3	3.2.1.3	N
Streptomyces hayashii	IBSBF 2953T	KMT30_37385	GH15	GH15(237-601)	GH15_e59	GH15	3	3.2.1.3	N
Streptomyces hayashii	IBSBF 2953T	KMT30_15340	GH15	GH15(232-573)	GH15_e45	GH15	3	-	N
Streptomyces hayashii	IBSBF 2953T	KMT30_00755	GH15	GH15(246-612)	GH15_e22	GH15	3	3.2.1.28	N
Streptomyces hayashii	IBSBF 2953T	KMT30_02790	GH154	GH154(28-378)	GH154_e3	GH154	3	-	N
Streptomyces hayashii	IBSBF 2953T	KMT30_03175	GH154	GH154(17-350)	GH154_e3	GH154	3	-	N
Streptomyces hayashii	IBSBF 2953T	KMT30_20410	GH16	GH16_3(37-279)	GH16_e85	GH16_3	3	-	Y(1-26)
Streptomyces hayashii	IBSBF 2953T	KMT30_37120	GH16	GH16(56-214)	GH16_e81	GH16	3	-	N
Streptomyces hayashii	IBSBF 2953T	KMT30_14085	GH16	GH16_3(52-310)+CBM6(335-461)	GH16_e303+CBM6_e39	CBM6+GH16_3	3	3.2.1.39	Y(1-38)
Streptomyces hayashii	IBSBF 2953T	KMT30_37930	GH176	GH176(211-350)+GH176(367-582)	N	GH176	2	N	N
Streptomyces hayashii	IBSBF 2953T	KMT30_42080	GH176	GH176(250-647)	N	GH176	2	N	N
Streptomyces hayashii	IBSBF 2953T	KMT30_39185	GH178	GH178(27-341)	GH15_e17	GH178	3	3.2.1.3	N
Streptomyces hayashii	IBSBF 2953T	KMT30_41350	GH18	N	GH18_e220	GH18	2	-	Y(1-33)
Streptomyces hayashii	IBSBF 2953T	KMT30_24180	GH18	CBM2(38-134)+GH18(243-608)	CBM2_e16+GH18_e285	CBM2+GH18	3	3.2.1.14|1.14.99.53	Y(1-31)
Streptomyces hayashii	IBSBF 2953T	KMT30_41715	GH18	CBM16(38-148)	CBM16_e29+GH18_e237	CBM16+GH18	3	3.2.1.14|-	Y(1-37)
Streptomyces hayashii	IBSBF 2953T	KMT30_42720	GH18	CBM16(37-150)+GH18(278-553)	CBM16_e0+GH18_e327	CBM16+GH18	3	3.2.1.14|3.2.1.-	Y(1-34)
Streptomyces hayashii	IBSBF 2953T	KMT30_08950	GH184	GH184(78-187)	N	GH184	2	N	Y(1-32)
Streptomyces hayashii	IBSBF 2953T	KMT30_30320	GH184	GH184(63-173)	N	GH184	2	N	N
Streptomyces hayashii	IBSBF 2953T	KMT30_14035	GH2	GH2_10(33-861)	GH2_e92	GH2_10	3	3.2.1.23	N
Streptomyces hayashii	IBSBF 2953T	KMT30_27315	GH2	GH2_1(5-591)	GH2_e66	GH2_1	3	3.2.1.-	N
Streptomyces hayashii	IBSBF 2953T	KMT30_03145	GH2	GH2_10(44-857)	GH2_e61	GH2_10	3	3.2.1.23	N
Streptomyces hayashii	IBSBF 2953T	KMT30_26905	GH2	GH2_10(33-872)	GH2_e61	GH2_10	3	3.2.1.23	N
Streptomyces hayashii	IBSBF 2953T	KMT30_33945	GH2	GH2_13(7-663)	GH2_e24	GH2_13	3	3.2.1.25	N
Streptomyces hayashii	IBSBF 2953T	KMT30_22750	GH2	GH2_10(98-634)+GH2_10(822-1172)	GH2_e1+GH2_e21	CBM0+GH2_10	3	3.2.1.23|-	N
Streptomyces hayashii	IBSBF 2953T	KMT30_32920	GH2	GH2_1(40-628)	GH2_e0	GH2_1	3	3.2.1.23|3.2.1.108	Y(1-30)
Streptomyces hayashii	IBSBF 2953T	KMT30_25490	GH20	GH20(129-486)	GH20_e51	GH20	3	3.2.1.52	N
Streptomyces hayashii	IBSBF 2953T	KMT30_30135	GH20	GH20(192-519)	GH20_e28	GH20	3	-	Y(1-35)
Streptomyces hayashii	IBSBF 2953T	KMT30_06780	GH23	N	GH23_e896	GH0	2	-	N
Streptomyces hayashii	IBSBF 2953T	KMT30_18935	GH23	N	GH23_e759	GH0	2	-	N
Streptomyces hayashii	IBSBF 2953T	KMT30_29090	GH23	N	GH23_e744+CBM50_e128	CBM50+GH0	2	-	Y(1-42)
Streptomyces hayashii	IBSBF 2953T	KMT30_43185	GH23	N	GH23_e612	GH0	2	-	Y(1-24)
Streptomyces hayashii	IBSBF 2953T	KMT30_27465	GH23	N	GH23_e465	GH0	2	-	N
Streptomyces hayashii	IBSBF 2953T	KMT30_19890	GH23	N	GH23_e465	GH0	2	-	N
Streptomyces hayashii	IBSBF 2953T	KMT30_41580	GH23	N	GH23_e309	GH0	2	-	Y(1-23)
Streptomyces hayashii	IBSBF 2953T	KMT30_45000	GH23	GH23(122-260)	GH23_e147	GH0	3	-	Y(1-37)
Streptomyces hayashii	IBSBF 2953T	KMT30_40450	GH23	GH23(50-167)	GH23_e108	GH23	3	-	N
Streptomyces hayashii	IBSBF 2953T	KMT30_24850	GH26	N	GH26_e71	GH0	2	-	Y(1-34)
Streptomyces hayashii	IBSBF 2953T	KMT30_36605	GH26	N	GH26_e71	GH0	2	-	N
Streptomyces hayashii	IBSBF 2953T	KMT30_02245	GH27	GH27(164-406)+CBM13(542-666)	GH27_e33+CBM35_e2+CBM13_e71	CBM13+GH27	3	3.2.1.88|-	N
Streptomyces hayashii	IBSBF 2953T	KMT30_05705	GH27	GH27(159-403)+CBM13(529-651)	GH27_e33+CBM35_e2+CBM13_e71	CBM13+CBM35+GH27	3	3.2.1.88|-	Y(1-42)
Streptomyces hayashii	IBSBF 2953T	KMT30_41620	GH27	GH27(147-390)+CBM13(422-547)	GH27_e27+CBM13_e341	CBM13+GH27	3	3.2.1.22|-	Y(1-28)
Streptomyces hayashii	IBSBF 2953T	KMT30_13735	GH27	GH27(165-399)+CBM13(435-560)	GH27_e14+CBM13_e156	CBM13+GH27	3	3.2.1.22|2.4.1.-|-	Y(1-52)
Streptomyces hayashii	IBSBF 2953T	KMT30_02290	GH29	GH29(40-338)+CBM13(512-647)	GH29_e9+CBM32_e170+CBM13_e42	CBM13+CBM32+GH29	3	-	Y(1-38)
Streptomyces hayashii	IBSBF 2953T	KMT30_20195	GH29	GH29(37-333)+CBM13(507-643)	GH29_e9+CBM32_e170+CBM13_e42	CBM13+CBM32+GH29	3	-	Y(1-35)
Streptomyces hayashii	IBSBF 2953T	KMT30_13750	GH29	GH29(32-393)+CBM13(525-659)	GH29_e13+CBM13_e137	CBM13+GH29	3	3.2.1.51|-	Y(1-35)
Streptomyces hayashii	IBSBF 2953T	KMT30_18575	GH29	GH29(31-391)+CBM13(598-696)	GH29_e13+CBM13_e137	CBM13+GH29	3	3.2.1.51|-	Y(1-35)
Streptomyces hayashii	IBSBF 2953T	KMT30_15615	GH3	GH3(113-337)	GH3_e77	GH3	3	-	Y(1-29)
Streptomyces hayashii	IBSBF 2953T	KMT30_27080	GH3	GH3(100-322)	GH3_e50	GH3	3	3.2.1.37	N
Streptomyces hayashii	IBSBF 2953T	KMT30_29805	GH3	GH3(124-347)	GH3_e199	GH3	3	3.2.1.52	N
Streptomyces hayashii	IBSBF 2953T	KMT30_32845	GH3	GH3(44-274)	GH3_e179+CBM6_e50	CBM6+GH3	3	3.2.1.120|3.2.1.74	N
Streptomyces hayashii	IBSBF 2953T	KMT30_23165	GH3	GH3(70-290)	GH3_e164	GH3	3	3.2.1.52	N
Streptomyces hayashii	IBSBF 2953T	KMT30_11755	GH3	GH3(88-282)	GH3_e10	GH3	3	3.2.1.21|3.2.1.-	Y(1-48)
Streptomyces hayashii	IBSBF 2953T	KMT30_11075	GH3	CBM11(48-205)+GH3(405-646)	CBM11_e0+GH3_e161	CBM11+GH3	3	3.2.1.21|-	Y(1-25)
Streptomyces hayashii	IBSBF 2953T	KMT30_11150	GH30	GH30_8(57-442)	GH30_e78	GH30_8	3	3.2.1.8|3.2.1.136	Y(1-46)
Streptomyces hayashii	IBSBF 2953T	KMT30_39820	GH30	GH30_5(29-485)	GH30_e22	GH30_5	3	3.2.1.164	Y(1-28)
Streptomyces hayashii	IBSBF 2953T	KMT30_18980	GH30	GH30_5(38-521)	GH30_e21+CBM13_e131	CBM13+GH30_5	3	-	Y(1-35)
Streptomyces hayashii	IBSBF 2953T	KMT30_42005	GH31	GH31_1(271-712)	GH31_e33	GH31_1	3	-	N
Streptomyces hayashii	IBSBF 2953T	KMT30_20320	GH31	GH31_3(242-671)	GH31_e31	GH31_3	3	3.2.1.177	N
Streptomyces hayashii	IBSBF 2953T	KMT30_37165	GH31	GH31_4(220-674)	GH31_e0	GH31_4	3	3.2.1.177	N
Streptomyces hayashii	IBSBF 2953T	KMT30_15610	GH32	GH32(6-306)	GH32_e85	GH32	3	-	N
Streptomyces hayashii	IBSBF 2953T	KMT30_21860	GH32	GH32(50-289)+CBM38(300-378)+CBM38(385-511)	GH32_e44+CBM38_e4+CBM38_e4+CBM38_e4	CBM38+GH32	3	3.2.1.80|3.2.1.26	Y(1-37)
Streptomyces hayashii	IBSBF 2953T	KMT30_30640	GH35	GH35(11-323)	GH35_e23	GH35	3	3.2.1.23|3.2.1.-|3.2.1.38	N
Streptomyces hayashii	IBSBF 2953T	KMT30_29375	GH36	GH36(120-399)	GH36_e50	GH36	3	-	N
Streptomyces hayashii	IBSBF 2953T	KMT30_04215	GH36	GH36(12-674)	GH36_e27	GH36	3	3.2.1.22	N
Streptomyces hayashii	IBSBF 2953T	KMT30_22420	GH36	GH36(14-689)	GH36_e27	GH36	3	3.2.1.22	N
Streptomyces hayashii	IBSBF 2953T	KMT30_15375	GH36	GH36(83-601)	GH36_e14	GH36	3	-	N
Streptomyces hayashii	IBSBF 2953T	KMT30_20310	GH36	GH36(76-610)	GH36_e14	GH36	3	-	N
Streptomyces hayashii	IBSBF 2953T	KMT30_42580	GH38	GH38(255-508)	GH38_e38	GH38	3	3.2.1.24	N
Streptomyces hayashii	IBSBF 2953T	KMT30_02570	GH39	GH39(10-436)	GH39_e74	GH39	3	3.2.1.37	N
Streptomyces hayashii	IBSBF 2953T	KMT30_17670	GH39	CBM13(443-581)	GH39_e70+CBM13_e280	CBM0+GH39	3	-	Y(1-35)
Streptomyces hayashii	IBSBF 2953T	KMT30_29420	GH39	CBM35(744-863)+CBM13(917-1061)	GH39_e67+CBM35_e56+CBM35_e56+CBM35_e56+CBM13_e227	CBM13+CBM35+GH39	3	-	Y(1-42)
Streptomyces hayashii	IBSBF 2953T	KMT30_38440	GH39	CBM13(464-609)	GH39_e67+CBM13_e227	CBM13+GH39	3	-	Y(1-38)
Streptomyces hayashii	IBSBF 2953T	KMT30_13740	GH39	N	GH39_e64+CBM13_e96	CBM13+GH39	2	-	Y(1-22)
Streptomyces hayashii	IBSBF 2953T	KMT30_22425	GH39	CBM35(468-603)	GH39_e59+CBM35_e67+CBM35_e67	CBM35+GH39	3	-	Y(1-44)
Streptomyces hayashii	IBSBF 2953T	KMT30_38230	GH39	CBM35(440-565)	GH39_e59+CBM35_e67+CBM35_e67	CBM35+GH39	3	-	N
Streptomyces hayashii	IBSBF 2953T	KMT30_26200	GH4	GH4(2-177)	GH4_e25	GH4	3	-	N
Streptomyces hayashii	IBSBF 2953T	KMT30_42585	GH4	GH4(2-179)	GH4_e15	GH4	3	-	N
Streptomyces hayashii	IBSBF 2953T	KMT30_37185	GH42	GH42(22-386)	GH42_e6	GH42	3	-	N
Streptomyces hayashii	IBSBF 2953T	KMT30_18985	GH42	GH42(26-395)	GH42_e34	GH42	3	3.2.1.23	N
Streptomyces hayashii	IBSBF 2953T	KMT30_26465	GH42	GH42(17-387)	GH42_e32	GH42	3	-	N
Streptomyces hayashii	IBSBF 2953T	KMT30_29370	GH42	GH42(15-385)	GH42_e32	GH42	3	-	N
Streptomyces hayashii	IBSBF 2953T	KMT30_36170	GH42	GH42(17-388)	GH42_e32	GH42	3	-	N
Streptomyces hayashii	IBSBF 2953T	KMT30_02560	GH42	GH42(23-393)	GH42_e26	GH42	3	-	N
Streptomyces hayashii	IBSBF 2953T	KMT30_26345	GH42	GH42(22-401)	GH42_e2	GH42	3	-	N
Streptomyces hayashii	IBSBF 2953T	KMT30_12125	GH43	GH43_18(44-272)	GH43_e83	GH43_18	3	-	N
Streptomyces hayashii	IBSBF 2953T	KMT30_02250	GH43	GH43_20(92-313)+CBM42(334-464)	GH43_e79+CBM42_e10	CBM42+GH43_20	3	3.2.1.55	Y(1-42)
Streptomyces hayashii	IBSBF 2953T	KMT30_36940	GH43	GH43_20(82-303)+CBM42(324-453)	GH43_e79+CBM42_e10	CBM42+GH43_20	3	3.2.1.55	Y(1-31)
Streptomyces hayashii	IBSBF 2953T	KMT30_02985	GH43	GH43_26(36-332)+CBM13(350-443)	GH43_e78+CBM13_e294	CBM13+GH43_26	3	-	Y(1-31)
Streptomyces hayashii	IBSBF 2953T	KMT30_20305	GH43	GH43_12(18-290)+CBM91(314-505)	GH43_e73+CBM91_e27	CBM91+GH43_12	3	3.2.1.55|-	N
Streptomyces hayashii	IBSBF 2953T	KMT30_41615	GH43	GH43_29(45-325)+CBM6(347-469)	GH43_e59+CBM6_e0	CBM6+GH43_29	3	3.2.1.37|3.2.1.55|3.2.1.8	Y(1-44)
Streptomyces hayashii	IBSBF 2953T	KMT30_42220	GH43	GH43_5(80-359)	GH43_e39	GH43_5	3	-	N
Streptomyces hayashii	IBSBF 2953T	KMT30_02990	GH43	GH43_26(30-329)+CBM42(343-471)	GH43_e311+CBM42_e11	CBM42+GH43_26	3	3.2.1.55|3.2.1.-	Y(1-21)
Streptomyces hayashii	IBSBF 2953T	KMT30_16605	GH43	GH43_36(38-304)+CBM91(336-517)	GH43_e274+CBM91_e7	CBM91+GH43_36	3	-	Y(1-34)
Streptomyces hayashii	IBSBF 2953T	KMT30_03190	GH43	GH43_24(54-291)+CBM13(390-467)	GH43_e262+CBM13_e29	CBM13+GH43_24	3	3.2.1.145|-	Y(1-28)
Streptomyces hayashii	IBSBF 2953T	KMT30_02825	GH43	GH43_37(115-362)+CBM61(410-552)	GH43_e244+CBM61_e6	CBM61+GH43_37	3	3.2.1.99|3.2.1.146	N
Streptomyces hayashii	IBSBF 2953T	KMT30_25665	GH43	GH43_23(89-289)+CBM42(325-456)	GH43_e23+CBM42_e9	CBM42+GH43_23	3	3.2.1.55	Y(1-40)
Streptomyces hayashii	IBSBF 2953T	KMT30_25360	GH43	GH43_10(15-288)+CBM91(316-506)	GH43_e224+CBM91_e45	CBM91+GH43_10	3	-	N
Streptomyces hayashii	IBSBF 2953T	KMT30_14865	GH43	GH43_22(79-284)+CBM42(346-475)	GH43_e19+CBM42_e2	CBM42+GH43_22	3	-	Y(1-33)
Streptomyces hayashii	IBSBF 2953T	KMT30_26610	GH43	GH43_22(80-284)+CBM42(346-473)	GH43_e19+CBM42_e2	CBM42+GH43_22	3	-	Y(1-33)
Streptomyces hayashii	IBSBF 2953T	KMT30_11430	GH43	GH43_5(50-332)+CBM13(344-475)	GH43_e145+CBM13_e115	CBM13+GH43_5	3	-	Y(1-44)
Streptomyces hayashii	IBSBF 2953T	KMT30_18925	GH43	GH43_22(492-703)+GH43_34(1146-1414)	GH43_e135+GH43_e298	GH43_22+GH43_34	3	3.2.1.55|-	Y(1-40)
Streptomyces hayashii	IBSBF 2953T	KMT30_19130	GH43	CBM13(32-125)+GH43_26(185-479)	CBM13_e76+GH43_e164	CBM13+GH43_26	3	-	Y(1-29)
Streptomyces hayashii	IBSBF 2953T	KMT30_21675	GH44	GH44(43-562)+CBM2(670-769)	GH44_e7+CBM2_e19	CBM2+GH44	3	3.2.1.4|-	Y(1-29)
Streptomyces hayashii	IBSBF 2953T	KMT30_14525	GH46	GH46(12-229)	GH46_e9	GH46	3	3.2.1.132	N
Streptomyces hayashii	IBSBF 2953T	KMT30_17730	GH46	GH46(1-207)	GH46_e9	GH46	3	3.2.1.132	N
Streptomyces hayashii	IBSBF 2953T	KMT30_02215	GH48	CBM2(42-141)+GH48(342-969)	CBM2_e116+GH48_e1	CBM2+GH48	3	3.2.1.176|3.2.1.-|3.2.1.4|3.2.1.91|3.2.1.151|3.2.1.8|3.2.1.14	Y(1-38)
Streptomyces hayashii	IBSBF 2953T	KMT30_10030	GH5	GH5_4(50-353)	GH5_e263	GH5_4	3	3.2.1.151|3.2.1.4	N
Streptomyces hayashii	IBSBF 2953T	KMT30_26525	GH5	GH5_4(20-323)	GH5_e263	GH5_4	3	3.2.1.151|3.2.1.4	N
Streptomyces hayashii	IBSBF 2953T	KMT30_20300	GH5	GH5_4(79-355)+CBM46(387-473)	GH5_e262+CBM46_e0	CBM46+GH5_4	3	3.2.1.-|3.2.1.4	Y(1-39)
Streptomyces hayashii	IBSBF 2953T	KMT30_05725	GH5	GH5_43(57-418)	GH5_e229	GH5_43	3	3.2.1.21	Y(1-35)
Streptomyces hayashii	IBSBF 2953T	KMT30_15470	GH5	GH5_8(44-294)	GH5_e22	CBM2+GH5_8	3	3.2.1.78	Y(1-24)
Streptomyces hayashii	IBSBF 2953T	KMT30_14440	GH5	GH5_40(9-303)	GH5_e171	CBM2+GH5_40	3	3.2.1.78	N
Streptomyces hayashii	IBSBF 2953T	KMT30_20130	GH5	GH5_40(56-346)	GH5_e171	CBM2+GH5_40	3	3.2.1.78	Y(1-36)
Streptomyces hayashii	IBSBF 2953T	KMT30_02330	GH5	GH5_1(52-370)+CBM2(416-507)	GH5_e161+CBM2_e52	CBM2+GH5_1	3	3.2.1.4	Y(1-30)
Streptomyces hayashii	IBSBF 2953T	KMT30_20635	GH51	GH51_2(206-824)	GH51_e47	GH51_2	3	3.2.1.55	Y(1-31)
Streptomyces hayashii	IBSBF 2953T	KMT30_26885	GH51	GH51_1(6-497)	GH51_e0	GH51_1	3	3.2.1.55	N
Streptomyces hayashii	IBSBF 2953T	KMT30_42240	GH51	GH51_1(7-503)	GH51_e0	GH51_1	3	3.2.1.55	N
Streptomyces hayashii	IBSBF 2953T	KMT30_09910	GH53	GH53(49-326)	GH53_e7	GH53	3	-	Y(1-45)
Streptomyces hayashii	IBSBF 2953T	KMT30_36175	GH53	CBM61(40-180)+GH53(190-525)	CBM61_e14+GH53_e27	CBM61+GH53	3	-	Y(1-38)
Streptomyces hayashii	IBSBF 2953T	KMT30_09890	GH53	CBM32(54-170)+GH53(184-552)	CBM32_e209+GH53_e12	CBM32+GH53	3	-	Y(1-34)
Streptomyces hayashii	IBSBF 2953T	KMT30_18400	GH54	GH54(42-357)+CBM42(376-516)	GH54_e0+CBM42_e0	CBM42+GH54	3	3.2.1.55|3.2.1.37	Y(1-38)
Streptomyces hayashii	IBSBF 2953T	KMT30_13715	GH54	GH54(24-335)+CBM13(344-471)	GH54_e0+CBM13_e156	CBM13+GH54	3	3.2.1.55|3.2.1.37|-	Y(1-20)
Streptomyces hayashii	IBSBF 2953T	KMT30_02820	GH54	GH54(45-360)	GH54_e0	CBM13+GH54	3	3.2.1.55|3.2.1.37	Y(1-41)
Streptomyces hayashii	IBSBF 2953T	KMT30_13730	GH54	CBM13(21-146)+GH54(158-474)	CBM13_e20+GH54_e0	CBM13+GH54	3	3.2.1.55|3.2.1.37|-	Y(1-28)
Streptomyces hayashii	IBSBF 2953T	KMT30_14255	GH55	GH55_1(288-571)	GH55_e0	GH55_1	3	3.2.1.-|3.2.1.39|3.2.1.58	Y(1-41)
Streptomyces hayashii	IBSBF 2953T	KMT30_09970	GH59	GH59(30-659)+CBM13(667-806)	GH59_e3+CBM13_e294	CBM13+GH59	3	-	Y(1-22)
Streptomyces hayashii	IBSBF 2953T	KMT30_13745	GH59	GH59(46-664)+CBM13(678-798)	GH59_e3+CBM13_e231	CBM13+GH59	3	-	Y(1-39)
Streptomyces hayashii	IBSBF 2953T	KMT30_30060	GH59	GH59(50-782)	GH59_e1	GH59	3	-	Y(1-30)
Streptomyces hayashii	IBSBF 2953T	KMT30_42525	GH6	GH6(43-299)	GH6_e19	GH6	3	3.2.1.4	Y(1-28)
Streptomyces hayashii	IBSBF 2953T	KMT30_02220	GH6	CBM2(37-136)+GH6(205-544)	CBM2_e91+GH6_e0	CBM2+GH6	3	3.2.1.91|3.2.1.4|3.2.1.8	Y(1-22)
Streptomyces hayashii	IBSBF 2953T	KMT30_14435	GH6	CBM2(37-136)+GH6(182-524)	CBM2_e91+GH6_e0	CBM2+GH6	3	3.2.1.91|3.2.1.4|3.2.1.8	Y(1-25)
Streptomyces hayashii	IBSBF 2953T	KMT30_02295	GH62	CBM13(40-165)+GH62(173-434)	CBM13_e231+GH62_e0	CBM13+GH62	3	3.2.1.55|3.2.1.-|-	Y(1-37)
Streptomyces hayashii	IBSBF 2953T	KMT30_29415	GH63	GH63(250-570)	GH63_e5	GH63	3	-	N
Streptomyces hayashii	IBSBF 2953T	KMT30_42075	GH63	GH63(20-419)	GH63_e10	GH63	3	3.2.1.170	N
Streptomyces hayashii	IBSBF 2953T	KMT30_36325	GH64	GH64(33-392)	GH64_e8	GH64	3	3.2.1.39	Y(1-31)
Streptomyces hayashii	IBSBF 2953T	KMT30_10160	GH65	GH65(317-727)	GH65_e15	GH65	3	2.4.1.282|2.4.1.216	N
Streptomyces hayashii	IBSBF 2953T	KMT30_05505	GH65	GH65(327-692)	GH65_e1	GH65	3	-	N
Streptomyces hayashii	IBSBF 2953T	KMT30_02555	GH67	GH67(72-661)	GH67_e1	GH67	3	3.2.1.139|3.2.1.131	N
Streptomyces hayashii	IBSBF 2953T	KMT30_37190	GH74	GH74(93-199)	GH74_e1+GH74_e8+GH74_e1	GH74	3	3.2.1.151|3.2.1.150|-	Y(1-31)
Streptomyces hayashii	IBSBF 2953T	KMT30_02210	GH74	GH74(90-209)+GH74(208-324)+GH74(574-703)+CBM2(783-883)	GH74_e1+GH74_e1+GH74_e1+GH74_e1+CBM2_e108	CBM2+GH74	3	3.2.1.151|3.2.1.150	Y(1-27)
Streptomyces hayashii	IBSBF 2953T	KMT30_26545	GH74	CBM13(40-128)+GH74(260-371)	CBM13_e294+GH74_e1+GH74_e0+GH74_e1+GH74_e1	CBM13+GH74	3	3.2.1.151|3.2.1.150|-	Y(1-44)
Streptomyces hayashii	IBSBF 2953T	KMT30_27230	GH75	GH75(23-218)	GH75_e0	GH75	3	3.2.1.132	Y(1-25)
Streptomyces hayashii	IBSBF 2953T	KMT30_42475	GH75	GH75(48-223)	GH75_e0	GH75	3	3.2.1.132	Y(1-27)
Streptomyces hayashii	IBSBF 2953T	KMT30_26135	GH77	GH77(153-668)	GH77_e2	GH77	3	2.4.1.25	N
Streptomyces hayashii	IBSBF 2953T	KMT30_11435	GH78	CBM67(128-297)+GH78(325-840)	CBM67_e28+GH78_e80	GH78	3	3.2.1.40|3.1.1.73	N
Streptomyces hayashii	IBSBF 2953T	KMT30_26615	GH78	CBM67(42-229)+GH78(275-742)	CBM67_e26+GH78_e30+CBM32_e69+CBM32_e69	CBM32+CBM67+GH78	3	3.2.1.40|-	Y(1-37)
Streptomyces hayashii	IBSBF 2953T	KMT30_38810	GH9	CBM4(34-153)+GH9(274-738)	CBM4_e0+GH9_e1	CBM4+GH9	3	3.2.1.4|3.2.1.91|3.2.1.-|3.2.1.73|3.2.1.8	Y(1-30)
Streptomyces hayashii	IBSBF 2953T	KMT30_02545	GH92	CBM32(92-201)+GH92(600-1129)	CBM32_e232+GH92_e1+CBM32_e90	CBM0+GH92	3	3.2.1.113|-	Y(1-30)
Streptomyces hayashii	IBSBF 2953T	KMT30_26490	GH93	GH93(63-372)+CBM13(397-489)+CBM13(546-682)	GH93_e6+CBM13_e294+CBM13_e261	CBM13+GH93	3	-	Y(1-46)
Streptomyces hayashii	IBSBF 2953T	KMT30_39270	GH93	GH93(56-444)+CBM13(616-748)	GH93_e0+CBM13_e55+CBM13_e338	CBM13+GH93	3	3.2.1.8|3.2.1.55|-	Y(1-33)
Streptomyces hayashii	IBSBF 2953T	KMT30_26340	GH93	GH93(52-439)	GH93_e0+CBM13_e55	GH93	3	-	Y(1-30)
Streptomyces hayashii	IBSBF 2953T	KMT30_37180	GH95	GH95(45-750)	GH95_e12	GH95	3	-	N
Streptomyces hayashii	IBSBF 2953T	KMT30_34705	GT1	GT1(44-423)	GT1_e662	GT1	3	2.4.1.-	N
Streptomyces hayashii	IBSBF 2953T	KMT30_38520	GT1	GT1(3-369)	GT1_e543	GT1	3	-	N
Streptomyces hayashii	IBSBF 2953T	KMT30_05710	GT1	GT1(3-404)	GT1_e493	GT1	3	-	N
Streptomyces hayashii	IBSBF 2953T	KMT30_21630	GT1	GT1(11-385)	GT1_e241	GT1	3	-	N
Streptomyces hayashii	IBSBF 2953T	KMT30_12915	GT119	GT119(41-395)	N	GT119	2	N	N
Streptomyces hayashii	IBSBF 2953T	KMT30_14840	GT119	GT119(57-404)	N	GT119	2	N	N
Streptomyces hayashii	IBSBF 2953T	KMT30_16155	GT119	GT119(93-454)	N	GT119	2	N	N
Streptomyces hayashii	IBSBF 2953T	KMT30_30585	GT119	GT119(128-449)	N	GT119	2	N	N
Streptomyces hayashii	IBSBF 2953T	KMT30_47670	GT2	GT2(10-135)	GT2	N	2	-	N
Streptomyces hayashii	IBSBF 2953T	KMT30_00960	GT2	GT2(22-160)	GT2	GT2	3	-	N
Streptomyces hayashii	IBSBF 2953T	KMT30_03660	GT2	GT2(4-251)	GT2	GT2	3	-	N
Streptomyces hayashii	IBSBF 2953T	KMT30_05945	GT2	GT2(86-256)	GT2	GT2	3	-	Y(1-37)
Streptomyces hayashii	IBSBF 2953T	KMT30_12990	GT2	GT2(8-169)	GT2	GT2	3	-	N
Streptomyces hayashii	IBSBF 2953T	KMT30_13060	GT2	GT2(9-170)	GT2	GT2	3	-	N
Streptomyces hayashii	IBSBF 2953T	KMT30_15710	GT2	GT2(8-120)	GT2	GT2	3	-	N
Streptomyces hayashii	IBSBF 2953T	KMT30_19235	GT2	GT2(43-205)	GT2	GT2	3	-	N
Streptomyces hayashii	IBSBF 2953T	KMT30_21815	GT2	GT2(24-191)	GT2	GT2	3	-	N
Streptomyces hayashii	IBSBF 2953T	KMT30_24675	GT2	GT2(13-150)	GT2	GT2	3	-	N
Streptomyces hayashii	IBSBF 2953T	KMT30_27705	GT2	GT2(25-187)	GT2	GT2	3	-	N
Streptomyces hayashii	IBSBF 2953T	KMT30_28945	GT2	GT2(10-159)	GT2	GT2	3	-	N
Streptomyces hayashii	IBSBF 2953T	KMT30_30810	GT2	GT2(34-167)	GT2	GT2	3	-	N
Streptomyces hayashii	IBSBF 2953T	KMT30_32075	GT2	GT2(5-170)	GT2	GT2	3	-	N
Streptomyces hayashii	IBSBF 2953T	KMT30_32080	GT2	GT2(27-128)	GT2	GT2	3	-	N
Streptomyces hayashii	IBSBF 2953T	KMT30_32085	GT2	GT2(5-121)	GT2	GT2	3	-	N
Streptomyces hayashii	IBSBF 2953T	KMT30_43645	GT2	GT2(38-247)	GT2	GT2	3	-	N
Streptomyces hayashii	IBSBF 2953T	KMT30_44020	GT2	GT2(27-191)	GT2	GT2	3	-	N
Streptomyces hayashii	IBSBF 2953T	KMT30_44700	GT2	GT2(16-169)	GT2	GT2	3	-	N
Streptomyces hayashii	IBSBF 2953T	KMT30_45870	GT2	GT2(6-176)	GT2	GT2	3	-	N
Streptomyces hayashii	IBSBF 2953T	KMT30_44235	GT2	N	GT2	GT2	2	-	N
Streptomyces hayashii	IBSBF 2953T	KMT30_12960	GT2	N	GT2	GT2	2	-	N
Streptomyces hayashii	IBSBF 2953T	KMT30_37035	GT2	GT2(24-282)	GT2	GT0	3	-	N
Streptomyces hayashii	IBSBF 2953T	KMT30_00020	GT2	N	GT2	GT0	2	-	N
Streptomyces hayashii	IBSBF 2953T	KMT30_04290	GT2	N	GT2	GT0	2	-	N
Streptomyces hayashii	IBSBF 2953T	KMT30_25065	GT2	GT2(83-304)	GT2	CE4+GT2	3	-	N
Streptomyces hayashii	IBSBF 2953T	KMT30_44855	GT20	GT20(7-466)	GT20_e7	GT20	3	2.4.1.15	N
Streptomyces hayashii	IBSBF 2953T	KMT30_14835	GT28	GT28(188-346)	GT28_e100	GT28	3	-	N
Streptomyces hayashii	IBSBF 2953T	KMT30_26375	GT28	GT28(232-358)	GT28_e10	GT28	3	-	N
Streptomyces hayashii	IBSBF 2953T	KMT30_42330	GT35	GT35(249-638)	GT35_e8	GT35	3	2.4.1.1	N
Streptomyces hayashii	IBSBF 2953T	KMT30_40925	GT39	GT39(84-355)	GT39_e7	GT39	3	-	N
Streptomyces hayashii	IBSBF 2953T	KMT30_24810	GT4	GT4(199-343)	GT4_e564	GT4	3	-	N
Streptomyces hayashii	IBSBF 2953T	KMT30_24835	GT4	GT4(189-307)	GT4_e4043	GT4	3	-	N
Streptomyces hayashii	IBSBF 2953T	KMT30_00415	GT4	N	GT4_e3672	GT4	2	-	N
Streptomyces hayashii	IBSBF 2953T	KMT30_39060	GT4	GT4(198-337)	GT4_e3638	GT4	3	-	N
Streptomyces hayashii	IBSBF 2953T	KMT30_38645	GT4	GT4(251-406)	GT4_e3552	GT4	3	-	N
Streptomyces hayashii	IBSBF 2953T	KMT30_14185	GT4	GT4(216-367)	GT4_e3490	GT4	3	-	N
Streptomyces hayashii	IBSBF 2953T	KMT30_06050	GT4	GT4(190-347)	GT4_e3367	GT4	3	-	N
Streptomyces hayashii	IBSBF 2953T	KMT30_23955	GT4	GT4(198-357)	GT4_e3367	GT4	3	-	N
Streptomyces hayashii	IBSBF 2953T	KMT30_13025	GT4	GT4(343-482)	GT4_e2340	GT4	3	-	N
Streptomyces hayashii	IBSBF 2953T	KMT30_27810	GT4	GT4(210-352)	GT4_e228	GT4	3	-	N
Streptomyces hayashii	IBSBF 2953T	KMT30_13015	GT4	N	GT4_e2161	GT0	2	-	N
Streptomyces hayashii	IBSBF 2953T	KMT30_39175	GT4	GT4(262-403)	GT4_e2125	GT4	3	-	N
Streptomyces hayashii	IBSBF 2953T	KMT30_44870	GT4	GT4(328-494)	GT4_e212	GT4	3	-	N
Streptomyces hayashii	IBSBF 2953T	KMT30_15745	GT4	GT4(216-363)	GT4_e2119	GT4	3	-	N
Streptomyces hayashii	IBSBF 2953T	KMT30_39055	GT4	GT4(204-344)	GT4_e1864	GT4	3	-	N
Streptomyces hayashii	IBSBF 2953T	KMT30_29075	GT4	GT5(51-380)	GT4_e1800	GT4	3	-	N
Streptomyces hayashii	IBSBF 2953T	KMT30_13005	GT4	GT4(213-350)	GT4_e1649	GT4	3	-	N
Streptomyces hayashii	IBSBF 2953T	KMT30_15785	GT4	GT4(219-377)	GT4_e1634	GT4	3	-	N
Streptomyces hayashii	IBSBF 2953T	KMT30_01780	GT4	GT4(186-334)	GT4_e1300	GT4	3	2.4.1.57	N
Streptomyces hayashii	IBSBF 2953T	KMT30_22095	GT51	GT51(166-343)	GT51_e62	GT51	3	-	N
Streptomyces hayashii	IBSBF 2953T	KMT30_26830	GT51	GT51(173-331)	GT51_e62	GT51	3	-	N
Streptomyces hayashii	IBSBF 2953T	KMT30_32485	GT51	GT51(91-268)	GT51_e62	GT51	3	-	N
Streptomyces hayashii	IBSBF 2953T	KMT30_34380	GT51	GT51(140-312)	GT51_e62	GT51	3	-	N
Streptomyces hayashii	IBSBF 2953T	KMT30_00310	GT51	GT51(75-261)	GT51_e131	GT51	3	-	N
Streptomyces hayashii	IBSBF 2953T	KMT30_19230	GT76	GT76(75-251)	GT76_e12	GT0	3	-	N
Streptomyces hayashii	IBSBF 2953T	KMT30_21820	GT76	GT76(48-228)	GT76_e12	GT0	3	-	N
Streptomyces hayashii	IBSBF 2953T	KMT30_40300	GT76	GT76(54-212)	GT76_e12	GT0	3	-	N
Streptomyces hayashii	IBSBF 2953T	KMT30_07905	GT81	GT81(9-203)	GT81_e14	GT81	3	-	N
Streptomyces hayashii	IBSBF 2953T	KMT30_40360	GT81	GT81(12-305)	GT81_e0	GT81	3	2.4.1.266	N
Streptomyces hayashii	IBSBF 2953T	KMT30_42275	GT83	GT83(3-371)	GT83_e76	GT83	3	-	N
Streptomyces hayashii	IBSBF 2953T	KMT30_44695	GT83	GT83(4-287)	GT83_e58	GT83	3	-	N
Streptomyces hayashii	IBSBF 2953T	KMT30_41030	GT83	GT83(107-493)	GT83_e5	GT83	3	-	N
Streptomyces hayashii	IBSBF 2953T	KMT30_21965	GT87	GT87(82-317)	GT87_e37	GT87	3	-	N
Streptomyces hayashii	IBSBF 2953T	KMT30_31920	GT87	GT87(66-350)	GT87_e32	GT87	3	-	N
Streptomyces hayashii	IBSBF 2953T	KMT30_16420	PL1	PL1_6(156-367)	PL1_e88	PL1_6	3	4.2.2.2	Y(1-39)
Streptomyces hayashii	IBSBF 2953T	KMT30_25380	PL1	PL1_6(150-361)	PL1_e88	PL1_6	3	4.2.2.2	Y(1-33)
Streptomyces hayashii	IBSBF 2953T	KMT30_07025	PL1	PL1_9(77-260)	PL1_e78	PL1	3	-	Y(1-37)
Streptomyces hayashii	IBSBF 2953T	KMT30_25365	PL1+CE8	PL1(110-287)+CE8(360-653)	PL1_e69+CE8_e94	CE8+PL1	3	-	Y(1-37)
Streptomyces hayashii	IBSBF 2953T	KMT30_36410	PL1+CE8	PL1(129-308)+CE8(409-711)	PL1_e69+CE8_e94	CE8+PL1	3	-	N
Streptomyces hayashii	IBSBF 2953T	KMT30_09920	PL11	PL11(52-630)	PL11_e0	PL11_1	3	4.2.2.23|4.2.2.24	Y(1-50)
Streptomyces hayashii	IBSBF 2953T	KMT30_15760	PL12	PL12_3(418-560)	PL12_e24	PL0	3	-	N
Streptomyces hayashii	IBSBF 2953T	KMT30_01710	PL26	PL26(47-910)	PL26_e0	PL26	3	4.2.2.24	Y(1-34)
Streptomyces hayashii	IBSBF 2953T	KMT30_07020	PL3	PL3_4(62-258)	PL3_e12	PL3_4	3	4.2.2.2	Y(1-57)
Streptomyces hayashii	IBSBF 2953T	KMT30_17595	PL3	PL3_4(41-234)	PL3_e12	N	2	4.2.2.2	Y(1-22)
Streptomyces hayashii	IBSBF 2953T	KMT30_03185	PL4	PL4_1(36-546)	PL4_e6	PL4_1	3	-	Y(1-37)
Streptomyces hayashii	IBSBF 2953T	KMT30_21450	PL42	PL42(56-345)	PL42_e14	PL42	3	-	Y(1-28)
Streptomyces hayashii	IBSBF 2953T	KMT30_39515	PL9	PL9_3(35-363)	PL9_e30	PL9	3	-	Y(1-30)
Streptomyces hayashii	IBSBF 2953T	KMT30_02815	PL9	PL9(34-427)	PL9_e20	PL9_1	3	-	Y(1-34)
Streptomyces hayashii	IBSBF 2953T	KMT30_29705	PL9	CBM35(35-151)+PL9_1(165-493)	CBM35_e23+PL9_e23	CBM35+PL9_1	3	4.2.2.2|-	Y(1-28)
Streptomyces hilarionis	IBSBF 2807T	KMS84_RS19950	AA1	AA1(73-195)+AA1(287-533)	AA1_e46+AA1_e1	N	2	1.10.3.2|1.10.3.-	Y(1-24)
Streptomyces hilarionis	IBSBF 2807T	KMS84_RS19540	AA1	AA1(78-501)	AA1_e33	N	2	1.10.3.2	Y(1-36)
Streptomyces hilarionis	IBSBF 2807T	KMS84_RS18945	AA10	AA10(42-231)+CBM2(257-346)	AA10_e30+CBM2_e70	AA10+CBM2	3	1.14.99.54|1.14.99.53	Y(1-42)
Streptomyces hilarionis	IBSBF 2807T	KMS84_RS22985	AA10	AA10(47-216)	AA10_e19	AA10	3	1.14.99.53	N
Streptomyces hilarionis	IBSBF 2807T	KMS84_RS29230	AA10	AA10(33-210)	AA10_e15	AA10	3	-	Y(1-33)
Streptomyces hilarionis	IBSBF 2807T	KMS84_RS23215	AA10	AA10(31-208)	AA10_e0	AA10	3	-	Y(1-25)
Streptomyces hilarionis	IBSBF 2807T	KMS84_RS05105	AA3	AA3(3-507)	AA3_e4	AA3_2+877808	3	-	N
Streptomyces hilarionis	IBSBF 2807T	KMS84_RS02475	AA3	AA3_2(5-533)	AA3_e57	AA3_2	3	-	N
Streptomyces hilarionis	IBSBF 2807T	KMS84_RS04005	AA4	AA4(24-236)	AA4_e1	N	2	-	N
Streptomyces hilarionis	IBSBF 2807T	KMS84_RS03970	AA7	AA7(30-460)	AA7_e0	N	2	1.1.3.-	N
Streptomyces hilarionis	IBSBF 2807T	KMS84_RS08630	AA7	AA7(14-189)	AA7_e0	N	2	1.1.3.-	N
Streptomyces hilarionis	IBSBF 2807T	KMS84_RS27925	AA7	AA7(33-312)	AA7_e0	N	2	1.1.3.-	N
Streptomyces hilarionis	IBSBF 2807T	KMS84_RS29630	AA7	AA7(82-521)	AA7_e0	N	2	1.1.3.-	Y(1-31)
Streptomyces hilarionis	IBSBF 2807T	KMS84_RS10960	CE1	CE1(67-265)+CBM2(344-443)	CE1_e39+CBM2_e43	CBM2+CE1	3	-	Y(1-35)
Streptomyces hilarionis	IBSBF 2807T	KMS84_RS15555	CE1	CE1(31-236)	CE1_e39	CE1	3	-	Y(1-64)
Streptomyces hilarionis	IBSBF 2807T	KMS84_RS23515	CE1	CE1(68-204)+CBM2(330-423)	CE1_e37+CBM2_e80	CBM2+CE0	3	-	Y(1-29)
Streptomyces hilarionis	IBSBF 2807T	KMS84_RS20465	CE1	CE1(65-201)+CBM13(324-446)	CE1_e37+CBM13_e207	CBM13+CE0	3	-	Y(1-20)
Streptomyces hilarionis	IBSBF 2807T	KMS84_RS15550	CE1	CE1(67-202)	CE1_e37	CBM2+CE0	3	-	Y(1-45)
Streptomyces hilarionis	IBSBF 2807T	KMS84_RS22795	CE12	CE12(135-333)	CE12_e53	CE12	3	-	Y(1-26)
Streptomyces hilarionis	IBSBF 2807T	KMS84_RS31320	CE12	CE12(35-235)	CE12_e11	CE12	3	-	Y(1-29)
Streptomyces hilarionis	IBSBF 2807T	KMS84_RS08950	CE14	CE14(20-125)	CE14_e39	CE14	3	-	N
Streptomyces hilarionis	IBSBF 2807T	KMS84_RS08760	CE14	CE14(9-144)	CE14_e21	CE14	3	-	N
Streptomyces hilarionis	IBSBF 2807T	KMS84_RS09475	CE14	CE14(23-159)	CE14_e2	CE14	3	3.5.1.89	N
Streptomyces hilarionis	IBSBF 2807T	KMS84_RS22115	CE14	CE14(1-136)	CE14_e1	CE14	3	3.5.1.115	N
Streptomyces hilarionis	IBSBF 2807T	KMS84_RS13900	CE3	CE3(408-654)	CE3_e25	CBM5+GH18	3	-	Y(1-25)
Streptomyces hilarionis	IBSBF 2807T	KMS84_RS20435	CE3	CE3(59-246)+CBM13(267-389)	CE3_e18+CBM13_e364	CBM13+CE0	3	-	Y(1-30)
Streptomyces hilarionis	IBSBF 2807T	KMS84_RS27110	CE3	CE3(2-211)	CE3_e17	N	2	-	N
Streptomyces hilarionis	IBSBF 2807T	KMS84_RS29120	CE4	CE4(90-208)	CE4_e90	CE4	3	-	Y(1-41)
Streptomyces hilarionis	IBSBF 2807T	KMS84_RS31290	CE4	CE4(47-160)	CE4_e58+CBM2_e124	CBM2+CE4	3	3.2.1.8|3.1.1.72|3.1.1.6	Y(1-38)
Streptomyces hilarionis	IBSBF 2807T	KMS84_RS20680	CE4	CE4(81-200)	CE4_e58	N	2	3.2.1.8|3.1.1.72|3.1.1.6	Y(1-21)
Streptomyces hilarionis	IBSBF 2807T	KMS84_RS33480	CE4	CE4(100-218)	CE4_e58	N	2	3.2.1.8|3.1.1.72|3.1.1.6	Y(1-30)
Streptomyces hilarionis	IBSBF 2807T	KMS84_RS20685	CE4	CE4(146-266)	CE4_e326	N	2	-	N
Streptomyces hilarionis	IBSBF 2807T	KMS84_RS35570	CE4	CE4(32-172)	CE4_e319	CE4	3	-	N
Streptomyces hilarionis	IBSBF 2807T	KMS84_RS29815	CE4	CE4(68-201)	CE4_e233	GT4	3	-	N
Streptomyces hilarionis	IBSBF 2807T	KMS84_RS11490	CE4	CE4(78-200)	CE4_e223	N	2	-	Y(1-38)
Streptomyces hilarionis	IBSBF 2807T	KMS84_RS26235	CE4	CE4(69-193)	CE4_e152	CE4	3	-	Y(1-35)
Streptomyces hilarionis	IBSBF 2807T	KMS84_RS32220	CE4	CE4(66-182)	CE4_e117	CE4	3	-	Y(1-56)
Streptomyces hilarionis	IBSBF 2807T	KMS84_RS22140	CE4+GT2	CE4(92-199)+GT2(432-653)	CE4_e209+GT2	CE4+GT2	3	-	N
Streptomyces hilarionis	IBSBF 2807T	KMS84_RS23670	CE4+GT2	CE4(70-194)+GT2(347-563)	CE4_e209+GT2	CE4+GT2	3	-	N
Streptomyces hilarionis	IBSBF 2807T	KMS84_RS06655	CE7	CE7(3-319)	CE7_e23	CE7	3	3.1.1.72	N
Streptomyces hilarionis	IBSBF 2807T	KMS84_RS18940	CE7	CE7(4-324)	CE7_e16	CE7	3	-	N
Streptomyces hilarionis	IBSBF 2807T	KMS84_RS35435	CE8	CE8(49-356)	CE8_e94	CE8	3	-	Y(1-27)
Streptomyces hilarionis	IBSBF 2807T	KMS84_RS33990	CE9	CE9(38-404)	CE9_e105	CE9	3	3.5.1.25	N
Streptomyces hilarionis	IBSBF 2807T	KMS84_RS30910	GH1	GH1(9-466)	GH1_e113	GH1	3	3.2.1.21|3.2.1.-|3.2.1.38|3.2.1.23|3.2.1.74	N
Streptomyces hilarionis	IBSBF 2807T	KMS84_RS12345	GH1	GH1(7-444)	GH1_e107	GH1	3	3.2.1.21|3.2.1.38|3.2.1.-	N
Streptomyces hilarionis	IBSBF 2807T	KMS84_RS07400	GH1	GH1(15-437)	GH1_e101	GH1	3	3.2.1.21	N
Streptomyces hilarionis	IBSBF 2807T	KMS84_RS23165	GH10	GH10(48-339)+CBM13(353-474)	GH10_e90+CBM13_e95	CBM13+GH10	3	3.2.1.8|-	Y(1-41)
Streptomyces hilarionis	IBSBF 2807T	KMS84_RS00140	GH10	GH10(260-575)	GH10_e79	GH10	3	-	N
Streptomyces hilarionis	IBSBF 2807T	KMS84_RS25040	GH10	GH10(49-354)	GH10_e103	GH10	3	3.2.1.8	Y(1-28)
Streptomyces hilarionis	IBSBF 2807T	KMS84_RS02310	GH10+GH62	GH10(48-337)+GH62(372-654)	GH10_e90+GH62_e0	GH10+GH62	3	3.2.1.8|3.2.1.55|3.2.1.-	Y(1-32)
Streptomyces hilarionis	IBSBF 2807T	KMS84_RS19695	GH109	GH109(5-192)	GH109_e7	N	2	-	N
Streptomyces hilarionis	IBSBF 2807T	KMS84_RS31280	GH11	GH11(46-221)	GH11_e15	CBM2+GH11	3	3.2.1.8	Y(1-34)
Streptomyces hilarionis	IBSBF 2807T	KMS84_RS35165	GH114	GH114(60-249)	GH114_e24	GH114	3	-	Y(1-22)
Streptomyces hilarionis	IBSBF 2807T	KMS84_RS36425	GH12	GH12(97-235)	GH12_e36	GH12	3	-	Y(1-34)
Streptomyces hilarionis	IBSBF 2807T	KMS84_RS04445	GH12	GH12(112-257)+CBM2(273-372)	GH12_e11+CBM2_e1	CBM2+GH12	3	3.2.1.4	Y(1-27)
Streptomyces hilarionis	IBSBF 2807T	KMS84_RS28615	GH121	GH121(9-941)	GH121_e0	GH121	3	3.2.1.187	Y(1-24)
Streptomyces hilarionis	IBSBF 2807T	KMS84_RS28590	GH127	GH127(28-554)	GH127_e11	GH127	3	-	N
Streptomyces hilarionis	IBSBF 2807T	KMS84_RS11595	GH13	GH13_3(319-539)	GH13_e41	GH13_3	3	-	N
Streptomyces hilarionis	IBSBF 2807T	KMS84_RS21055	GH13	GH13_3(225-445)	GH13_e41	GH13_3	3	-	N
Streptomyces hilarionis	IBSBF 2807T	KMS84_RS27730	GH13	GH13_32(62-325)	GH13_e240	GH13_32	3	3.2.1.1|3.2.1.116	Y(1-31)
Streptomyces hilarionis	IBSBF 2807T	KMS84_RS10735	GH13	GH13_30(29-383)	GH13_e234	GH13_30	3	3.2.1.20	N
Streptomyces hilarionis	IBSBF 2807T	KMS84_RS30195	GH13	GH13_30(34-399)	GH13_e234	GH13_30	3	3.2.1.20	N
Streptomyces hilarionis	IBSBF 2807T	KMS84_RS33265	GH13	GH13_30(48-405)	GH13_e234	GH13_30	3	3.2.1.20	N
Streptomyces hilarionis	IBSBF 2807T	KMS84_RS27725	GH13	GH13_13(113-470)+CBM41(736-835)+CBM41(844-936)+GH13_13(1230-1626)	GH13_e183+CBM41_e2+CBM41_e2+CBM48_e30+GH13_e183	CBM41+CBM48+GH13_13+GH13	3	3.2.1.41|3.2.1.1|3.2.1.68	Y(1-40)
Streptomyces hilarionis	IBSBF 2807T	KMS84_RS29295	GH13	GH13_26(35-303)	GH13_e105	GH13_26	3	5.4.99.15	N
Streptomyces hilarionis	IBSBF 2807T	KMS84_RS11600	GH13	GH13_16(46-402)	GH13_e0	GH13_16	3	5.4.99.16	N
Streptomyces hilarionis	IBSBF 2807T	KMS84_RS21050	GH13	GH13_16(46-402)	GH13_e0	GH13_16	3	5.4.99.16	N
Streptomyces hilarionis	IBSBF 2807T	KMS84_RS04115	GH13	GH13_11(176-528)	CBM48_e3+GH13_e48	CBM48+GH13_11	3	3.2.1.68|2.4.1.25|3.2.1.-	N
Streptomyces hilarionis	IBSBF 2807T	KMS84_RS11515	GH13	CBM48(39-133)+GH13_11(217-569)	CBM48_e3+GH13_e48	CBM48+GH13_11	3	3.2.1.68|2.4.1.25|3.2.1.-	N
Streptomyces hilarionis	IBSBF 2807T	KMS84_RS21070	GH13	CBM48(10-98)+GH13_11(173-526)	CBM48_e3+GH13_e48	CBM48+GH13_11	3	3.2.1.68|2.4.1.25|3.2.1.-	N
Streptomyces hilarionis	IBSBF 2807T	KMS84_RS11610	GH13	CBM48(168-254)+GH13_9(315-620)	CBM48_e2+GH13_e200	CBM48+GH13_9	3	2.4.1.18	N
Streptomyces hilarionis	IBSBF 2807T	KMS84_RS21040	GH13	CBM48(136-222)+GH13_9(284-583)	CBM48_e2+CBM48_e2+GH13_e200	CBM48+GH13_9	3	2.4.1.18	N
Streptomyces hilarionis	IBSBF 2807T	KMS84_RS29270	GH13	GH13_10(104-422)	CBM48_e0+GH13_e92	CBM48+GH13_10	3	3.2.1.141|3.2.1.1	N
Streptomyces hilarionis	IBSBF 2807T	KMS84_RS21470	GH135	GH135(49-244)	GH135_e23	GH0	3	-	N
Streptomyces hilarionis	IBSBF 2807T	KMS84_RS30040	GH146	GH146(373-789)	GH146_e9	GH146	3	-	Y(1-34)
Streptomyces hilarionis	IBSBF 2807T	KMS84_RS10130	GH146	GH146(69-586)	GH146_e4	GH146	3	-	Y(1-37)
Streptomyces hilarionis	IBSBF 2807T	KMS84_RS15675	GH15	GH15(225-591)	GH15_e59	GH15	3	3.2.1.3	N
Streptomyces hilarionis	IBSBF 2807T	KMS84_RS22625	GH15	GH15(220-585)	GH15_e59	GH15	3	3.2.1.3	N
Streptomyces hilarionis	IBSBF 2807T	KMS84_RS27930	GH15	GH15(222-589)	GH15_e59	GH15	3	3.2.1.3	N
Streptomyces hilarionis	IBSBF 2807T	KMS84_RS03670	GH15	GH15(240-606)	GH15_e22	GH15	3	3.2.1.28	N
Streptomyces hilarionis	IBSBF 2807T	KMS84_RS22790	GH154	GH154(17-350)	GH154_e3	GH154	3	-	N
Streptomyces hilarionis	IBSBF 2807T	KMS84_RS02065	GH16	GH16_3(38-280)	GH16_e85	GH16_3	3	-	Y(1-34)
Streptomyces hilarionis	IBSBF 2807T	KMS84_RS23645	GH16	GH16(43-214)	GH16_e81	GH16	3	-	N
Streptomyces hilarionis	IBSBF 2807T	KMS84_RS12590	GH16	GH16_3(52-310)+CBM6(335-461)	GH16_e303+CBM6_e39	CBM6+GH16_3	3	3.2.1.39	Y(1-38)
Streptomyces hilarionis	IBSBF 2807T	KMS84_RS07205	GH176	GH176(251-647)	N	GH176	2	N	N
Streptomyces hilarionis	IBSBF 2807T	KMS84_RS08455	GH176	GH176(212-350)+GH176(367-582)	N	GH176	2	N	N
Streptomyces hilarionis	IBSBF 2807T	KMS84_RS32385	GH178	GH178(27-341)	GH15_e17	GH178	3	3.2.1.3	N
Streptomyces hilarionis	IBSBF 2807T	KMS84_RS35530	GH18	N	GH18_e220	GH18	2	-	Y(1-33)
Streptomyces hilarionis	IBSBF 2807T	KMS84_RS35545	GH18	N	GH18_e220	GH18	2	-	Y(1-33)
Streptomyces hilarionis	IBSBF 2807T	KMS84_RS22840	GH18	CBM2(42-138)+GH18(229-465)	CBM2_e24+GH18_e165	CBM2+GH18	3	-	Y(1-38)
Streptomyces hilarionis	IBSBF 2807T	KMS84_RS17845	GH18	CBM2(38-134)+GH18(244-603)	CBM2_e16+GH18_e285	CBM2+GH18	3	3.2.1.14|1.14.99.53	Y(1-31)
Streptomyces hilarionis	IBSBF 2807T	KMS84_RS08200	GH18	CBM16(38-148)	CBM16_e29+GH18_e237	CBM16+GH18	3	3.2.1.14|-	Y(1-37)
Streptomyces hilarionis	IBSBF 2807T	KMS84_RS24445	GH18	CBM16(38-151)+GH18(277-504)	CBM16_e0+GH18_e327	CBM16+GH18	3	3.2.1.14|3.2.1.-	Y(1-35)
Streptomyces hilarionis	IBSBF 2807T	KMS84_RS09415	GH184	GH184(63-173)	N	GH184	2	N	N
Streptomyces hilarionis	IBSBF 2807T	KMS84_RS12635	GH2	GH2_10(33-864)	GH2_e92	GH2_10	3	3.2.1.23	N
Streptomyces hilarionis	IBSBF 2807T	KMS84_RS22740	GH2	GH2_10(45-857)	GH2_e61	GH2_10	3	3.2.1.23	N
Streptomyces hilarionis	IBSBF 2807T	KMS84_RS18830	GH2	GH2_13(7-660)	GH2_e24	GH2_13	3	3.2.1.25	N
Streptomyces hilarionis	IBSBF 2807T	KMS84_RS13345	GH2	GH2_10(90-624)+GH2_10(814-1164)	GH2_e1+GH2_e21	CBM0+GH2_10	3	3.2.1.23|-	Y(1-50)
Streptomyces hilarionis	IBSBF 2807T	KMS84_RS26780	GH20	GH20(128-485)	GH20_e51	GH20	3	3.2.1.52	N
Streptomyces hilarionis	IBSBF 2807T	KMS84_RS18495	GH20	GH20(187-515)	GH20_e28	GH20	3	-	N
Streptomyces hilarionis	IBSBF 2807T	KMS84_RS25255	GH23	N	GH23_e978+CBM50_e719	CBM50+GH0	2	-	Y(1-41)
Streptomyces hilarionis	IBSBF 2807T	KMS84_RS25805	GH23	N	GH23_e900	GH0	2	-	N
Streptomyces hilarionis	IBSBF 2807T	KMS84_RS18595	GH23	N	GH23_e759	GH0	2	-	N
Streptomyces hilarionis	IBSBF 2807T	KMS84_RS34235	GH23	N	GH23_e744+CBM50_e128	CBM50+GH0	2	-	Y(1-42)
Streptomyces hilarionis	IBSBF 2807T	KMS84_RS03140	GH23	N	GH23_e692	GH0	2	-	N
Streptomyces hilarionis	IBSBF 2807T	KMS84_RS12175	GH23	N	GH23_e366	GH0	2	-	N
Streptomyces hilarionis	IBSBF 2807T	KMS84_RS29075	GH23	N	GH23_e309	GH23	2	-	Y(1-20)
Streptomyces hilarionis	IBSBF 2807T	KMS84_RS38255	GH23	GH23(122-260)	GH23_e147	GH0	3	-	Y(1-37)
Streptomyces hilarionis	IBSBF 2807T	KMS84_RS29620	GH23	GH23(70-187)	GH23_e108	GH23	3	-	Y(1-42)
Streptomyces hilarionis	IBSBF 2807T	KMS84_RS14715	GH25	GH25(5-163)	GH25_e245	N	2	-	N
Streptomyces hilarionis	IBSBF 2807T	KMS84_RS13950	GH25	GH25(236-427)	GH25_e205	GH25	3	-	Y(1-32)
Streptomyces hilarionis	IBSBF 2807T	KMS84_RS29835	GH26	N	GH26_e71	GH0	2	-	Y(1-34)
Streptomyces hilarionis	IBSBF 2807T	KMS84_RS30255	GH26	N	GH26_e71	GH0	2	-	N
Streptomyces hilarionis	IBSBF 2807T	KMS84_RS02530	GH27	GH27(160-404)+CBM13(530-652)	GH27_e33+CBM35_e2+CBM13_e71	CBM13+CBM35+GH27	3	3.2.1.88|-	Y(1-43)
Streptomyces hilarionis	IBSBF 2807T	KMS84_RS04430	GH27	GH27(147-390)+CBM13(422-547)	GH27_e27+CBM13_e341	CBM13+GH27	3	3.2.1.22|-	Y(1-33)
Streptomyces hilarionis	IBSBF 2807T	KMS84_RS20445	GH27	GH27(174-408)+CBM13(443-568)	GH27_e14+CBM13_e237	CBM13+GH27	3	3.2.1.22|2.4.1.-|-	Y(1-52)
Streptomyces hilarionis	IBSBF 2807T	KMS84_RS01655	GH27+GH18	GH27(226-462)	GH36_e6+GH27_e13+GH18_e237	GH18+GH27	3	3.2.1.22|3.2.1.14|-	N
Streptomyces hilarionis	IBSBF 2807T	KMS84_RS08770	GH29	GH29(37-366)+CBM13(548-681)	GH29_e51+CBM13_e137	CBM13+GH29	3	-	Y(1-38)
Streptomyces hilarionis	IBSBF 2807T	KMS84_RS02215	GH29	GH29(33-391)+CBM13(590-695)	GH29_e13+CBM13_e137	CBM13+GH29	3	3.2.1.51|-	Y(1-35)
Streptomyces hilarionis	IBSBF 2807T	KMS84_RS20460	GH29	GH29(33-393)+CBM13(525-659)	GH29_e13+CBM13_e137	CBM13+GH29	3	3.2.1.51|-	Y(1-35)
Streptomyces hilarionis	IBSBF 2807T	KMS84_RS15395	GH3	GH3(100-322)	GH3_e50	GH3	3	3.2.1.37	N
Streptomyces hilarionis	IBSBF 2807T	KMS84_RS25195	GH3	GH3(120-343)	GH3_e199	GH3	3	3.2.1.52	Y(1-27)
Streptomyces hilarionis	IBSBF 2807T	KMS84_RS36255	GH3	GH3(44-274)	GH3_e179+CBM6_e50	CBM6+GH3	3	3.2.1.120|3.2.1.74	N
Streptomyces hilarionis	IBSBF 2807T	KMS84_RS17400	GH3	GH3(70-290)	GH3_e164	GH3	3	3.2.1.52	N
Streptomyces hilarionis	IBSBF 2807T	KMS84_RS21590	GH3	GH3(56-267)	GH3_e154	GH3	3	3.2.1.21	N
Streptomyces hilarionis	IBSBF 2807T	KMS84_RS16485	GH3	CBM11(48-205)+GH3(406-646)	CBM11_e0+GH3_e161	CBM11+GH3	3	3.2.1.21|-	Y(1-25)
Streptomyces hilarionis	IBSBF 2807T	KMS84_RS16355	GH30	GH30_8(48-433)	GH30_e78	GH30_8	3	3.2.1.8|3.2.1.136	Y(1-46)
Streptomyces hilarionis	IBSBF 2807T	KMS84_RS30980	GH30	GH30_5(29-485)	GH30_e22	GH30_5	3	3.2.1.164	Y(1-28)
Streptomyces hilarionis	IBSBF 2807T	KMS84_RS18640	GH30	GH30_5(38-521)	GH30_e21+CBM13_e131	CBM13+GH30_5	3	-	Y(1-35)
Streptomyces hilarionis	IBSBF 2807T	KMS84_RS03375	GH31	GH31_1(270-712)	GH31_e33	GH31_1	3	-	N
Streptomyces hilarionis	IBSBF 2807T	KMS84_RS01975	GH31	GH31_3(242-671)	GH31_e31	GH31_3	3	3.2.1.177	N
Streptomyces hilarionis	IBSBF 2807T	KMS84_RS36415	GH31	GH31_4(220-674)	GH31_e0	GH31_4	3	3.2.1.177	N
Streptomyces hilarionis	IBSBF 2807T	KMS84_RS12695	GH32	GH32(50-306)+CBM38(300-381)+CBM38(396-522)	GH32_e44+CBM38_e6+CBM38_e4+CBM38_e4	CBM38+GH32	3	3.2.1.80|3.2.1.26|-	Y(1-37)
Streptomyces hilarionis	IBSBF 2807T	KMS84_RS36800	GH35	GH35(11-323)	GH35_e23	GH35	3	3.2.1.23|3.2.1.-|3.2.1.38	N
Streptomyces hilarionis	IBSBF 2807T	KMS84_RS07790	GH36	GH36(12-673)	GH36_e27	GH36	3	3.2.1.22	N
Streptomyces hilarionis	IBSBF 2807T	KMS84_RS04935	GH36	GH36(80-604)	GH36_e14	GH36	3	-	N
Streptomyces hilarionis	IBSBF 2807T	KMS84_RS08205	GH38	GH38(255-508)	GH38_e38	GH38	3	3.2.1.24	N
Streptomyces hilarionis	IBSBF 2807T	KMS84_RS18920	GH39	GH39(9-436)	GH39_e74	GH39	3	3.2.1.37	N
Streptomyces hilarionis	IBSBF 2807T	KMS84_RS20450	GH39	N	GH39_e64+CBM13_e96	CBM13+GH39	2	-	Y(1-21)
Streptomyces hilarionis	IBSBF 2807T	KMS84_RS37375	GH39	CBM35(440-565)	GH39_e59+CBM35_e67+CBM35_e67	CBM35+GH39	3	-	N
Streptomyces hilarionis	IBSBF 2807T	KMS84_RS31450	GH4	GH4(2-177)	GH4_e25	GH4	3	-	N
Streptomyces hilarionis	IBSBF 2807T	KMS84_RS08210	GH4	GH4(2-179)	GH4_e15	GH4	3	-	N
Streptomyces hilarionis	IBSBF 2807T	KMS84_RS36430	GH42	GH42(22-386)	GH42_e6	GH42	3	-	N
Streptomyces hilarionis	IBSBF 2807T	KMS84_RS18645	GH42	GH42(26-395)	GH42_e34	GH42	3	3.2.1.23	N
Streptomyces hilarionis	IBSBF 2807T	KMS84_RS06770	GH42	GH42(17-388)	GH42_e32	GH42	3	-	N
Streptomyces hilarionis	IBSBF 2807T	KMS84_RS38270	GH42	GH42(17-388)	GH42_e32	GH42	3	-	N
Streptomyces hilarionis	IBSBF 2807T	KMS84_RS03110	GH42	GH42(22-401)	GH42_e2	GH42	3	-	N
Streptomyces hilarionis	IBSBF 2807T	KMS84_RS08780	GH43	GH43_20(93-313)+CBM42(334-463)	GH43_e79+CBM42_e10	CBM42+GH43_20	3	3.2.1.55	Y(1-42)
Streptomyces hilarionis	IBSBF 2807T	KMS84_RS01970	GH43	GH43_12(18-289)+CBM91(313-504)	GH43_e73+CBM91_e27	CBM91+GH43_12	3	3.2.1.55|-	N
Streptomyces hilarionis	IBSBF 2807T	KMS84_RS04435	GH43	GH43_29(23-303)+CBM6(325-447)	GH43_e59+CBM6_e0	CBM6+GH43_29	3	3.2.1.37|3.2.1.55|3.2.1.8	Y(1-22)
Streptomyces hilarionis	IBSBF 2807T	KMS84_RS00415	GH43	GH43_26(30-330)+CBM42(344-471)	GH43_e311+CBM42_e11	CBM42+GH43_26	3	3.2.1.55|3.2.1.-	Y(1-21)
Streptomyces hilarionis	IBSBF 2807T	KMS84_RS32215	GH43	GH43_26(39-338)+CBM42(352-480)	GH43_e311+CBM42_e11	CBM42+GH43_26	3	3.2.1.55|3.2.1.-	Y(1-30)
Streptomyces hilarionis	IBSBF 2807T	KMS84_RS23510	GH43	GH43_36(42-308)+CBM91(340-521)	GH43_e274+CBM91_e7	CBM91+GH43_36	3	-	Y(1-38)
Streptomyces hilarionis	IBSBF 2807T	KMS84_RS22805	GH43	GH43_24(54-291)+CBM13(388-467)	GH43_e262+CBM13_e20	CBM13+GH43_24	3	3.2.1.145|-	Y(1-28)
Streptomyces hilarionis	IBSBF 2807T	KMS84_RS25910	GH43	GH43_23(89-289)+CBM42(325-456)	GH43_e23+CBM42_e9	CBM42+GH43_23	3	3.2.1.55	Y(1-40)
Streptomyces hilarionis	IBSBF 2807T	KMS84_RS31330	GH43	GH43_10(55-327)+CBM91(355-547)	GH43_e224+CBM91_e45	CBM91+GH43_10	3	-	N
Streptomyces hilarionis	IBSBF 2807T	KMS84_RS10505	GH43	GH43_22(79-284)+CBM42(346-475)	GH43_e19+CBM42_e2	CBM42+GH43_22	3	-	Y(1-33)
Streptomyces hilarionis	IBSBF 2807T	KMS84_RS35135	GH43	GH43_26(3-109)	GH43_e164	N	2	-	N
Streptomyces hilarionis	IBSBF 2807T	KMS84_RS18580	GH43	GH43_22(492-703)+GH43_34(1146-1414)	GH43_e135+GH43_e298	GH43_22+GH43_34	3	3.2.1.55|-	Y(1-40)
Streptomyces hilarionis	IBSBF 2807T	KMS84_RS28620	GH43	CBM13(36-171)+GH43_26(185-479)	CBM13_e76+GH43_e164	CBM13+GH43_26	3	-	Y(1-29)
Streptomyces hilarionis	IBSBF 2807T	KMS84_RS26185	GH46	GH46(42-259)	GH46_e9	GH46	3	3.2.1.132	Y(1-37)
Streptomyces hilarionis	IBSBF 2807T	KMS84_RS32340	GH46	GH46(82-299)	GH46_e9	GH46	3	3.2.1.132	Y(1-28)
Streptomyces hilarionis	IBSBF 2807T	KMS84_RS04450	GH48	CBM2(16-115)+GH48(316-943)	CBM2_e116+GH48_e1	CBM2+GH48	3	3.2.1.176|3.2.1.-|3.2.1.4|3.2.1.91|3.2.1.151|3.2.1.8|3.2.1.14	N
Streptomyces hilarionis	IBSBF 2807T	KMS84_RS01965	GH5	GH5_4(80-356)+CBM46(388-474)	GH5_e262+CBM46_e0	CBM46+GH5_4	3	3.2.1.-|3.2.1.4	Y(1-39)
Streptomyces hilarionis	IBSBF 2807T	KMS84_RS02550	GH5	GH5_43(58-419)	GH5_e229	GH5_43	3	3.2.1.21	Y(1-26)
Streptomyces hilarionis	IBSBF 2807T	KMS84_RS06835	GH5	GH5_8(46-297)+CBM2(441-541)	GH5_e22+CBM2_e77	CBM2+GH5_8	3	3.2.1.78	Y(1-26)
Streptomyces hilarionis	IBSBF 2807T	KMS84_RS27120	GH5	GH5_1(57-375)+CBM2(418-509)	GH5_e161+CBM2_e52	CBM2+GH5_1	3	3.2.1.4	Y(1-25)
Streptomyces hilarionis	IBSBF 2807T	KMS84_RS27205	GH5	CBM2(36-135)+GH5_40(175-469)	CBM2_e103+GH5_e171	CBM2+GH5_40	3	3.2.1.78	Y(1-32)
Streptomyces hilarionis	IBSBF 2807T	KMS84_RS30290	GH5	CBM2(50-150)+GH5_40(185-478)	CBM2_e103+GH5_e171	CBM2+GH5_40	3	3.2.1.78	Y(1-46)
Streptomyces hilarionis	IBSBF 2807T	KMS84_RS20005	GH51	GH51_2(206-824)	GH51_e47	GH51_2	3	3.2.1.55	Y(1-31)
Streptomyces hilarionis	IBSBF 2807T	KMS84_RS31580	GH51	GH51_1(7-503)	GH51_e0	GH51_1	3	3.2.1.55	N
Streptomyces hilarionis	IBSBF 2807T	KMS84_RS06765	GH53	CBM61(35-174)+GH53(184-519)	CBM61_e14+GH53_e27	CBM61+GH53	3	-	Y(1-29)
Streptomyces hilarionis	IBSBF 2807T	KMS84_RS10500	GH54	GH54(42-357)+CBM42(376-516)	GH54_e0+CBM42_e0	CBM42+GH54	3	3.2.1.55|3.2.1.37	Y(1-38)
Streptomyces hilarionis	IBSBF 2807T	KMS84_RS01980	GH54	GH54(42-355)	GH54_e0	GH54	3	3.2.1.55|3.2.1.37	Y(1-38)
Streptomyces hilarionis	IBSBF 2807T	KMS84_RS15545	GH54	GH54(3-315)	GH54_e0	GH54	3	3.2.1.55|3.2.1.37	N
Streptomyces hilarionis	IBSBF 2807T	KMS84_RS20440	GH54	CBM13(23-146)+GH54(158-474)	CBM13_e20+GH54_e0	CBM13+GH54	3	3.2.1.55|3.2.1.37|-	Y(1-21)
Streptomyces hilarionis	IBSBF 2807T	KMS84_RS04885	GH55	CBM13(47-183)+GH55_1(422-705)	CBM13_e74+GH55_e0	CBM13+GH55_1	3	3.2.1.-|3.2.1.39|3.2.1.58	Y(1-36)
Streptomyces hilarionis	IBSBF 2807T	KMS84_RS20455	GH59	GH59(46-664)+CBM13(678-798)	GH59_e3+CBM13_e231	CBM13+GH59	3	-	Y(1-39)
Streptomyces hilarionis	IBSBF 2807T	KMS84_RS11725	GH6	GH6(57-387)	GH6_e26	GH6	3	3.2.1.4	Y(1-31)
Streptomyces hilarionis	IBSBF 2807T	KMS84_RS11730	GH6	GH6(43-299)	GH6_e19	GH6	3	3.2.1.4	Y(1-28)
Streptomyces hilarionis	IBSBF 2807T	KMS84_RS08745	GH6	CBM2(37-136)+GH6(209-548)	CBM2_e91+GH6_e0	CBM2+GH6	3	3.2.1.91|3.2.1.4|3.2.1.8	Y(1-22)
Streptomyces hilarionis	IBSBF 2807T	KMS84_RS27210	GH6	CBM2(37-136)+GH6(183-522)	CBM2_e91+GH6_e0	CBM2+GH6	3	3.2.1.91|3.2.1.4|3.2.1.8	Y(1-25)
Streptomyces hilarionis	IBSBF 2807T	KMS84_RS04920	GH62	CBM13(39-164)+GH62(175-422)	CBM13_e231+GH62_e0	CBM13+GH62	3	3.2.1.55|3.2.1.-|-	Y(1-37)
Streptomyces hilarionis	IBSBF 2807T	KMS84_RS15925	GH63	GH63(236-572)	GH63_e5	GH63	3	-	N
Streptomyces hilarionis	IBSBF 2807T	KMS84_RS07200	GH63	GH63(34-434)	GH63_e10	GH63	3	3.2.1.170	N
Streptomyces hilarionis	IBSBF 2807T	KMS84_RS37590	GH64	GH64(34-392)	GH64_e8	GH64	3	3.2.1.39	Y(1-31)
Streptomyces hilarionis	IBSBF 2807T	KMS84_RS12965	GH65	GH65(317-727)	GH65_e15	GH65	3	2.4.1.282|2.4.1.216	N
Streptomyces hilarionis	IBSBF 2807T	KMS84_RS19830	GH65	GH65(327-691)	GH65_e1	GH65	3	-	N
Streptomyces hilarionis	IBSBF 2807T	KMS84_RS18910	GH67	GH67(39-665)	GH67_e1	GH67	3	3.2.1.139|3.2.1.131	N
Streptomyces hilarionis	IBSBF 2807T	KMS84_RS36165	GH74	GH74(90-208)+GH74(208-324)+GH74(574-702)+CBM2(785-885)	GH74_e1+GH74_e1+GH74_e1+GH74_e1+CBM2_e108	CBM2+GH74	3	3.2.1.151|3.2.1.150	Y(1-27)
Streptomyces hilarionis	IBSBF 2807T	KMS84_RS36435	GH74	GH74(93-202)	GH74_e1+GH74_e1	GH74	3	3.2.1.151|3.2.1.150	Y(1-31)
Streptomyces hilarionis	IBSBF 2807T	KMS84_RS06570	GH75	GH75(21-218)	GH75_e0	GH75	3	3.2.1.132	Y(1-25)
Streptomyces hilarionis	IBSBF 2807T	KMS84_RS36370	GH75	GH75(47-223)	GH75_e0	GH75	3	3.2.1.132	Y(1-27)
Streptomyces hilarionis	IBSBF 2807T	KMS84_RS05715	GH78	CBM67(42-229)+GH78(275-742)	CBM67_e26+GH78_e30+CBM32_e69+CBM32_e69	CBM32+CBM67+GH78	3	3.2.1.40|-	Y(1-37)
Streptomyces hilarionis	IBSBF 2807T	KMS84_RS02700	GH9	CBM4(34-153)+GH9(274-738)	CBM4_e0+GH9_e1	CBM4+GH9	3	3.2.1.4|3.2.1.91|3.2.1.-|3.2.1.73|3.2.1.8	Y(1-30)
Streptomyces hilarionis	IBSBF 2807T	KMS84_RS18905	GH92	CBM32(92-201)+GH92(600-1129)	CBM32_e90+GH92_e1+CBM32_e90	CBM0+GH92	3	3.2.1.113	Y(1-30)
Streptomyces hilarionis	IBSBF 2807T	KMS84_RS03115	GH93	GH93(29-416)	GH93_e0+CBM13_e55	GH93	3	-	N
Streptomyces hilarionis	IBSBF 2807T	KMS84_RS26250	GH95	GH95(136-715)	GH95_e9	GH95	3	-	Y(1-36)
Streptomyces hilarionis	IBSBF 2807T	KMS84_RS26245	GH97	GH97(52-621)	GH97_e28	GH97	3	-	Y(1-29)
Streptomyces hilarionis	IBSBF 2807T	KMS84_RS26975	GT1	GT1(71-357)	GT1_e652	GT1	3	-	Y(1-24)
Streptomyces hilarionis	IBSBF 2807T	KMS84_RS36080	GT1	GT1(150-390)	GT1_e652	GT1	3	-	N
Streptomyces hilarionis	IBSBF 2807T	KMS84_RS34475	GT1	GT1(13-386)	GT1_e543	GT1	3	-	N
Streptomyces hilarionis	IBSBF 2807T	KMS84_RS14375	GT1	GT1(47-428)	GT1_e515	GT1	3	-	N
Streptomyces hilarionis	IBSBF 2807T	KMS84_RS02535	GT1	GT1(3-407)	GT1_e493	GT1	3	-	N
Streptomyces hilarionis	IBSBF 2807T	KMS84_RS12775	GT1	GT1(17-430)	GT1_e396	GT1	3	-	Y(1-23)
Streptomyces hilarionis	IBSBF 2807T	KMS84_RS21965	GT1	GT1(11-385)	GT1_e241	GT1	3	-	N
Streptomyces hilarionis	IBSBF 2807T	KMS84_RS01360	GT119	GT119(57-404)	N	GT119	2	N	N
Streptomyces hilarionis	IBSBF 2807T	KMS84_RS04615	GT119	GT119(41-395)	N	GT119	2	N	N
Streptomyces hilarionis	IBSBF 2807T	KMS84_RS12030	GT119	GT119(123-449)	N	GT119	2	N	N
Streptomyces hilarionis	IBSBF 2807T	KMS84_RS28385	GT119	GT119(96-455)	N	GT119	2	N	N
Streptomyces hilarionis	IBSBF 2807T	KMS84_RS40410	GT2	GT2(2-85)	GT2	N	2	-	N
Streptomyces hilarionis	IBSBF 2807T	KMS84_RS02195	GT2	GT2(10-159)	GT2	GT2	3	-	N
Streptomyces hilarionis	IBSBF 2807T	KMS84_RS03050	GT2	GT2(9-170)	GT2	GT2	3	-	N
Streptomyces hilarionis	IBSBF 2807T	KMS84_RS04570	GT2	GT2(8-170)	GT2	GT2	3	-	N
Streptomyces hilarionis	IBSBF 2807T	KMS84_RS05180	GT2	GT2(17-183)	GT2	GT2	3	-	N
Streptomyces hilarionis	IBSBF 2807T	KMS84_RS05680	GT2	GT2(91-327)	GT2	GT2	3	-	N
Streptomyces hilarionis	IBSBF 2807T	KMS84_RS11280	GT2	GT2(38-246)	GT2	GT2	3	-	N
Streptomyces hilarionis	IBSBF 2807T	KMS84_RS12815	GT2	GT2(20-187)	GT2	GT2	3	-	N
Streptomyces hilarionis	IBSBF 2807T	KMS84_RS15090	GT2	GT2(15-177)	GT2	GT2	3	-	N
Streptomyces hilarionis	IBSBF 2807T	KMS84_RS15620	GT2	GT2(16-254)	GT2	GT2	3	-	N
Streptomyces hilarionis	IBSBF 2807T	KMS84_RS16615	GT2	GT2(8-138)	GT2	GT2	3	-	N
Streptomyces hilarionis	IBSBF 2807T	KMS84_RS20885	GT2	GT2(25-187)	GT2	GT2	3	-	N
Streptomyces hilarionis	IBSBF 2807T	KMS84_RS23770	GT2	GT2(5-134)	GT2	GT2	3	-	N
Streptomyces hilarionis	IBSBF 2807T	KMS84_RS23775	GT2	GT2(27-128)	GT2	GT2	3	-	N
Streptomyces hilarionis	IBSBF 2807T	KMS84_RS23780	GT2	GT2(5-117)	GT2	GT2	3	-	N
Streptomyces hilarionis	IBSBF 2807T	KMS84_RS24795	GT2	GT2(13-177)	GT2	GT2	3	-	N
Streptomyces hilarionis	IBSBF 2807T	KMS84_RS28935	GT2	GT2(27-192)	GT2	GT2	3	-	N
Streptomyces hilarionis	IBSBF 2807T	KMS84_RS32810	GT2	GT2(8-148)	GT2	GT2	3	-	N
Streptomyces hilarionis	IBSBF 2807T	KMS84_RS04320	GT2	GT2(24-282)	GT2	GT0	3	-	N
Streptomyces hilarionis	IBSBF 2807T	KMS84_RS07870	GT2	N	GT2	GT0	2	-	N
Streptomyces hilarionis	IBSBF 2807T	KMS84_RS27975	GT2	N	GT2	GT0	2	-	N
Streptomyces hilarionis	IBSBF 2807T	KMS84_RS35500	GT20	GT20(7-466)	GT20_e7	GT20	3	2.4.1.15	N
Streptomyces hilarionis	IBSBF 2807T	KMS84_RS01365	GT28	GT28(188-346)	GT28_e100	GT28	3	-	N
Streptomyces hilarionis	IBSBF 2807T	KMS84_RS11590	GT35	GT35(249-638)	GT35_e8	GT35	3	2.4.1.1	N
Streptomyces hilarionis	IBSBF 2807T	KMS84_RS12195	GT39	GT39(84-355)	GT39_e7	GT39	3	-	N
Streptomyces hilarionis	IBSBF 2807T	KMS84_RS29795	GT4	GT4(199-343)	GT4_e564	GT4	3	-	N
Streptomyces hilarionis	IBSBF 2807T	KMS84_RS29820	GT4	GT4(190-307)	GT4_e4043	GT4	3	-	N
Streptomyces hilarionis	IBSBF 2807T	KMS84_RS04540	GT4	N	GT4_e3793	GT4	2	-	N
Streptomyces hilarionis	IBSBF 2807T	KMS84_RS03275	GT4	GT4(198-337)	GT4_e3638	GT4	3	-	N
Streptomyces hilarionis	IBSBF 2807T	KMS84_RS34530	GT4	GT4(251-406)	GT4_e3552	GT4	3	-	N
Streptomyces hilarionis	IBSBF 2807T	KMS84_RS12465	GT4	GT4(216-367)	GT4_e3490	GT4	3	-	N
Streptomyces hilarionis	IBSBF 2807T	KMS84_RS15640	GT4	GT4(235-383)	GT4_e3394	GT4	3	-	N
Streptomyces hilarionis	IBSBF 2807T	KMS84_RS33385	GT4	GT4(198-357)	GT4_e3367	GT4	3	-	N
Streptomyces hilarionis	IBSBF 2807T	KMS84_RS04535	GT4	N	GT4_e3183	GT4	2	-	N
Streptomyces hilarionis	IBSBF 2807T	KMS84_RS04555	GT4	N	GT4_e3183	GT4	2	-	N
Streptomyces hilarionis	IBSBF 2807T	KMS84_RS15615	GT4	N	GT4_e2393	GT0	2	-	N
Streptomyces hilarionis	IBSBF 2807T	KMS84_RS27915	GT4	GT4(198-340)	GT4_e228	GT4	3	-	N
Streptomyces hilarionis	IBSBF 2807T	KMS84_RS41240	GT4	GT4(490-656)	GT4_e2170	GT4	3	-	N
Streptomyces hilarionis	IBSBF 2807T	KMS84_RS32395	GT4	GT4(262-403)	GT4_e2125	GT4	3	-	N
Streptomyces hilarionis	IBSBF 2807T	KMS84_RS09230	GT4	GT4(335-500)	GT4_e212	GT4	3	-	N
Streptomyces hilarionis	IBSBF 2807T	KMS84_RS16580	GT4	GT4(216-363)	GT4_e2119	GT4	3	-	N
Streptomyces hilarionis	IBSBF 2807T	KMS84_RS03280	GT4	GT4(235-375)	GT4_e1864	GT4	3	-	N
Streptomyces hilarionis	IBSBF 2807T	KMS84_RS34220	GT4	GT5(58-380)	GT4_e1800	GT4	3	-	N
Streptomyces hilarionis	IBSBF 2807T	KMS84_RS04550	GT4	N	GT4_e1688	GT0	2	-	N
Streptomyces hilarionis	IBSBF 2807T	KMS84_RS16540	GT4	GT4(216-374)	GT4_e1634	GT4	3	-	N
Streptomyces hilarionis	IBSBF 2807T	KMS84_RS17695	GT4	GT4(186-334)	GT4_e1300	GT4	3	2.4.1.57	N
Streptomyces hilarionis	IBSBF 2807T	KMS84_RS09945	GT51	GT51(173-334)	GT51_e62	GT51	3	-	N
Streptomyces hilarionis	IBSBF 2807T	KMS84_RS23860	GT51	GT51(150-327)	GT51_e62	GT51	3	-	N
Streptomyces hilarionis	IBSBF 2807T	KMS84_RS27495	GT51	GT51(91-268)	GT51_e62	GT51	3	-	N
Streptomyces hilarionis	IBSBF 2807T	KMS84_RS36315	GT51	GT51(138-314)	GT51_e62	GT51	3	-	N
Streptomyces hilarionis	IBSBF 2807T	KMS84_RS16745	GT51	GT51(75-261)	GT51_e131	GT51	3	-	N
Streptomyces hilarionis	IBSBF 2807T	KMS84_RS12810	GT76	GT76(88-274)	GT76_e12	GT0	3	-	N
Streptomyces hilarionis	IBSBF 2807T	KMS84_RS15085	GT76	GT76(76-251)	GT76_e12	GT0	3	-	N
Streptomyces hilarionis	IBSBF 2807T	KMS84_RS31655	GT76	GT76(53-202)	GT76_e12	GT0	3	-	N
Streptomyces hilarionis	IBSBF 2807T	KMS84_RS35495	GT81	GT81(12-305)	GT81_e0	GT81	3	2.4.1.266	N
Streptomyces hilarionis	IBSBF 2807T	KMS84_RS38090	GT83	GT83(5-366)	GT83_e76	GT83	3	-	N
Streptomyces hilarionis	IBSBF 2807T	KMS84_RS28940	GT83	GT83(108-499)	GT83_e5	GT83	3	-	N
Streptomyces hilarionis	IBSBF 2807T	KMS84_RS24895	GT87	GT87(82-317)	GT87_e37	GT87	3	-	N
Streptomyces hilarionis	IBSBF 2807T	KMS84_RS41095	GT87	GT87(74-321)	GT87_e32	GT87	3	-	N
Streptomyces hilarionis	IBSBF 2807T	KMS84_RS30500	PL1	PL1_6(156-367)	PL1_e88	PL1_6	3	4.2.2.2	Y(1-39)
Streptomyces hilarionis	IBSBF 2807T	KMS84_RS31315	PL1	PL1_6(138-349)	PL1_e88	PL1_6	3	4.2.2.2	Y(1-25)
Streptomyces hilarionis	IBSBF 2807T	KMS84_RS10955	PL1	PL1_9(77-260)	PL1_e78	PL1	3	-	Y(1-37)
Streptomyces hilarionis	IBSBF 2807T	KMS84_RS21265	PL1+CE8	PL1(124-299)+CE8(417-719)	PL1_e69+CE8_e94	CE8+PL1	3	-	N
Streptomyces hilarionis	IBSBF 2807T	KMS84_RS16565	PL12	PL12_3(417-556)	PL12_e24	PL12_3	3	-	N
Streptomyces hilarionis	IBSBF 2807T	KMS84_RS17765	PL26	PL26(46-910)	PL26_e0	PL26	3	4.2.2.24	Y(1-34)
Streptomyces hilarionis	IBSBF 2807T	KMS84_RS02345	PL29	PL29(134-438)	PL29_e0	PL0	3	-	Y(1-57)
Streptomyces hilarionis	IBSBF 2807T	KMS84_RS10950	PL3	PL3_4(19-215)	PL3_e12	PL3_4	3	4.2.2.2	N
Streptomyces hilarionis	IBSBF 2807T	KMS84_RS35185	PL3	PL3_4(57-255)	PL3_e12	N	2	4.2.2.2	Y(1-37)
Streptomyces hilarionis	IBSBF 2807T	KMS84_RS02350	PL38	PL38(85-369)	PL38_e6	PL38	3	-	Y(1-25)
Streptomyces hilarionis	IBSBF 2807T	KMS84_RS22800	PL4	PL4_1(36-546)	PL4_e6	PL4_1	3	-	Y(1-38)
Streptomyces hilarionis	IBSBF 2807T	KMS84_RS08935	PL42	PL42(56-344)	PL42_e14	PL42	3	-	Y(1-22)
Streptomyces hilarionis	IBSBF 2807T	KMS84_RS33425	PL9	CBM35(32-151)+PL9_1(165-492)	CBM35_e23+PL9_e23	CBM35+PL9_1	3	4.2.2.2|-	Y(1-28)
Streptomyces humidus	JCM 4386T	IE239_RS16205	AA1	AA1(78-501)	AA1_e33	N	2	1.10.3.2	Y(1-33)
Streptomyces humidus	JCM 4386T	IE239_RS24610	AA1	AA1(303-548)	AA1_e1	N	2	1.10.3.2	Y(1-24)
Streptomyces humidus	JCM 4386T	IE239_RS29645	AA10	AA10(19-199)	AA10_e8	AA10	3	-	Y(1-19)
Streptomyces humidus	JCM 4386T	IE239_RS03240	AA10	AA10(42-231)+CBM2(257-346)	AA10_e30+CBM2_e70	AA10+CBM2	3	1.14.99.54|1.14.99.53	Y(1-42)
Streptomyces humidus	JCM 4386T	IE239_RS03285	AA10	AA10(29-219)	AA10_e30	AA10	3	1.14.99.54|1.14.99.53	Y(1-29)
Streptomyces humidus	JCM 4386T	IE239_RS02820	AA10	AA10(33-210)	AA10_e15	AA10	3	-	Y(1-33)
Streptomyces humidus	JCM 4386T	IE239_RS36440	AA3	AA3(10-516)	AA3_e4	N	2	-	N
Streptomyces humidus	JCM 4386T	IE239_RS19405	AA3	AA3(7-507)	AA3_e4	AA3_2+877808	3	-	N
Streptomyces humidus	JCM 4386T	IE239_RS35800	AA3	AA3_4(8-508)	AA3_e53	N	2	1.1.3.10	N
Streptomyces humidus	JCM 4386T	IE239_RS28055	AA3	AA3_2(5-533)	AA3_e57	AA3_2	3	-	N
Streptomyces humidus	JCM 4386T	IE239_RS01535	AA4	AA4(50-239)	AA4_e1	N	2	-	N
Streptomyces humidus	JCM 4386T	IE239_RS31915	AA6	AA6(4-196)	AA6_e2	N	2	-	N
Streptomyces humidus	JCM 4386T	IE239_RS06485	AA7	AA7(75-308)	AA7_e0	N	2	1.1.3.-	Y(1-37)
Streptomyces humidus	JCM 4386T	IE239_RS08065	AA7	AA7(33-322)	AA7_e0	N	2	1.1.3.-	N
Streptomyces humidus	JCM 4386T	IE239_RS15075	AA7	AA7(67-254)	AA7_e0	N	2	1.1.3.-	N
Streptomyces humidus	JCM 4386T	IE239_RS17135	AA7	AA7(14-207)	AA7_e0	N	2	1.1.3.-	N
Streptomyces humidus	JCM 4386T	IE239_RS26825	AA7	AA7(82-521)	AA7_e0	N	2	1.1.3.-	Y(1-31)
Streptomyces humidus	JCM 4386T	IE239_RS40100	AA7	AA7(22-197)	AA7_e0	N	2	1.1.3.-	N
Streptomyces humidus	JCM 4386T	IE239_RS32575	CE1	CE1(60-255)+CBM2(337-436)	CE1_e39+CBM2_e43	CBM2+CE1	3	-	Y(1-41)
Streptomyces humidus	JCM 4386T	IE239_RS25335	CE1	CE1(50-255)	CE1_e39	CE1	3	-	Y(1-31)
Streptomyces humidus	JCM 4386T	IE239_RS07500	CE1	CE1(72-334)	CE1_e38	N	2	-	Y(1-41)
Streptomyces humidus	JCM 4386T	IE239_RS06875	CE1	CE1(60-195)+CBM2(321-415)	CE1_e37+CBM2_e43	CBM2+CE0	3	-	Y(1-24)
Streptomyces humidus	JCM 4386T	IE239_RS18435	CE1	CE1(55-190)+CBM13(312-436)	CE1_e37+CBM13_e207	CBM13+CE0	3	-	Y(1-30)
Streptomyces humidus	JCM 4386T	IE239_RS25325	CE1	CE1(65-201)	CE1_e37	CBM2+CE0	3	-	Y(1-25)
Streptomyces humidus	JCM 4386T	IE239_RS02555	CE12	CE12(135-333)	CE12_e53	CE12	3	-	Y(1-26)
Streptomyces humidus	JCM 4386T	IE239_RS35230	CE12	CE12(34-234)	CE12_e11	CE12	3	-	Y(1-28)
Streptomyces humidus	JCM 4386T	IE239_RS19250	CE14	CE14(16-120)	CE14_e39	N	2	-	N
Streptomyces humidus	JCM 4386T	IE239_RS11255	CE14	CE14(20-125)	CE14_e39	CE14	3	-	N
Streptomyces humidus	JCM 4386T	IE239_RS09950	CE14	CE14(7-119)	CE14_e26	N	2	-	N
Streptomyces humidus	JCM 4386T	IE239_RS11890	CE14	CE14(9-144)	CE14_e21	CE14	3	-	N
Streptomyces humidus	JCM 4386T	IE239_RS31270	CE14	CE14(10-146)	CE14_e2	CE14	3	3.5.1.89	N
Streptomyces humidus	JCM 4386T	IE239_RS20890	CE14	CE14(1-136)	CE14_e1	CE14	3	3.5.1.115	N
Streptomyces humidus	JCM 4386T	IE239_RS18405	CE3	CE3(41-229)+CBM13(249-371)	CE3_e18+CBM13_e364	CBM13+CE0	3	-	Y(1-21)
Streptomyces humidus	JCM 4386T	IE239_RS15980	CE3	CE3(2-211)	CE3_e17	N	2	-	N
Streptomyces humidus	JCM 4386T	IE239_RS27600	CE3	CE3(336-567)	CE3_e17	CE0	3	-	Y(1-47)
Streptomyces humidus	JCM 4386T	IE239_RS12180	CE4	CE4(90-208)	CE4_e90	CE4	3	-	Y(1-41)
Streptomyces humidus	JCM 4386T	IE239_RS16615	CE4	CE4(48-161)	CE4_e58+CBM2_e124	CBM2+CE4	3	3.2.1.8|3.1.1.72|3.1.1.6	Y(1-32)
Streptomyces humidus	JCM 4386T	IE239_RS05100	CE4	CE4(100-218)	CE4_e58	N	2	3.2.1.8|3.1.1.72|3.1.1.6	Y(1-31)
Streptomyces humidus	JCM 4386T	IE239_RS19720	CE4	CE4(81-200)	CE4_e326	N	2	-	Y(1-21)
Streptomyces humidus	JCM 4386T	IE239_RS19725	CE4	CE4(166-286)	CE4_e326	N	2	-	N
Streptomyces humidus	JCM 4386T	IE239_RS03020	CE4	CE4(83-225)	CE4_e319	CE4	3	-	Y(1-24)
Streptomyces humidus	JCM 4386T	IE239_RS00450	CE4	CE4(68-201)	CE4_e233	N	2	-	N
Streptomyces humidus	JCM 4386T	IE239_RS30465	CE4	CE4(87-209)	CE4_e223	N	2	-	Y(1-38)
Streptomyces humidus	JCM 4386T	IE239_RS28530	CE4	CE4(70-194)	CE4_e152	CE4	3	-	Y(1-35)
Streptomyces humidus	JCM 4386T	IE239_RS02375	CE4	CE4(66-182)	CE4_e117	CE4	3	-	Y(1-31)
Streptomyces humidus	JCM 4386T	IE239_RS01695	CE4+GT2	CE4(65-190)+GT2(342-558)	CE4_e209+GT2	CE4+GT2	3	-	N
Streptomyces humidus	JCM 4386T	IE239_RS18775	CE7	CE7(3-319)	CE7_e23	CE7	3	3.1.1.72	N
Streptomyces humidus	JCM 4386T	IE239_RS03235	CE7	CE7(4-324)	CE7_e16	CE7	3	-	N
Streptomyces humidus	JCM 4386T	IE239_RS35220	CE8	CE8(63-371)	CE8_e94	CE8	3	-	Y(1-41)
Streptomyces humidus	JCM 4386T	IE239_RS26170	CE9	CE9(31-396)	CE9_e105	CE9	3	3.5.1.25	N
Streptomyces humidus	JCM 4386T	IE239_RS39955	GH1	GH1(3-479)	GH1_e85	GH1	3	3.2.1.86|3.2.1.21|3.2.1.37	N
Streptomyces humidus	JCM 4386T	IE239_RS00910	GH1	GH1(16-474)	GH1_e113	GH1	3	3.2.1.21|3.2.1.-|3.2.1.38|3.2.1.23|3.2.1.74	N
Streptomyces humidus	JCM 4386T	IE239_RS00930	GH1	GH1(5-465)	GH1_e113	GH1	3	3.2.1.21|3.2.1.-|3.2.1.38|3.2.1.23|3.2.1.74	N
Streptomyces humidus	JCM 4386T	IE239_RS24005	GH1	GH1(15-438)	GH1_e101	GH1	3	3.2.1.21	N
Streptomyces humidus	JCM 4386T	IE239_RS33340	GH10	GH10(49-339)+CBM13(353-473)	GH10_e90+CBM13_e231	CBM13+GH10	3	3.2.1.8|-	Y(1-42)
Streptomyces humidus	JCM 4386T	IE239_RS06865	GH10	GH10(48-337)	GH10_e90	GH10+GH62	3	3.2.1.8	Y(1-32)
Streptomyces humidus	JCM 4386T	IE239_RS11330	GH10	GH10(260-575)	GH10_e79	GH10	3	-	N
Streptomyces humidus	JCM 4386T	IE239_RS36590	GH10	GH10(49-354)	GH10_e103	GH10	3	3.2.1.8	Y(1-34)
Streptomyces humidus	JCM 4386T	IE239_RS16620	GH11	GH11(46-221)	GH11_e15+CBM2_e124	CBM2+GH11	3	3.2.1.8|3.1.1.72|3.1.1.6	Y(1-34)
Streptomyces humidus	JCM 4386T	IE239_RS04890	GH114	GH114(59-248)	GH114_e24	GH114	3	-	Y(1-22)
Streptomyces humidus	JCM 4386T	IE239_RS22095	GH12	GH12(97-235)	GH12_e36	GH12	3	-	Y(1-34)
Streptomyces humidus	JCM 4386T	IE239_RS11895	GH12	GH12(112-257)+CBM2(273-372)	GH12_e11+CBM2_e1	CBM2+GH12	3	3.2.1.4	Y(1-27)
Streptomyces humidus	JCM 4386T	IE239_RS28560	GH127	GH127(29-544)	GH127_e8	GH127	3	-	N
Streptomyces humidus	JCM 4386T	IE239_RS41195	GH13	GH13_3(50-270)	GH13_e41	GH13_3	3	-	N
Streptomyces humidus	JCM 4386T	IE239_RS19335	GH13	GH13_32(60-323)+CBM20(478-562)	GH13_e240+CBM20_e48	CBM20+GH13_32	3	3.2.1.1|3.2.1.116	Y(1-29)
Streptomyces humidus	JCM 4386T	IE239_RS05380	GH13	GH13_30(34-399)	GH13_e234	GH13_30	3	3.2.1.20	N
Streptomyces humidus	JCM 4386T	IE239_RS37700	GH13	GH13_30(48-423)	GH13_e234	GH13_30	3	3.2.1.20	N
Streptomyces humidus	JCM 4386T	IE239_RS05080	GH13	GH13_13(113-470)+CBM41(736-835)+CBM41(844-935)+GH13_13(1230-1626)	GH13_e183+CBM41_e2+CBM41_e2+CBM48_e30+GH13_e183	CBM41+CBM48+GH13_13+GH13	3	3.2.1.41|3.2.1.1|3.2.1.68	Y(1-40)
Streptomyces humidus	JCM 4386T	IE239_RS02760	GH13	GH13_26(35-303)	GH13_e105	GH13_26	3	5.4.99.15	N
Streptomyces humidus	JCM 4386T	IE239_RS02755	GH13	GH13_11(176-528)	CBM48_e3+GH13_e48	CBM48+GH13_11	3	3.2.1.68|2.4.1.25|3.2.1.-	N
Streptomyces humidus	JCM 4386T	IE239_RS28290	GH13	CBM48(23-111)+GH13_11(186-539)	CBM48_e3+GH13_e48	CBM48+GH13_11	3	3.2.1.68|2.4.1.25|3.2.1.-	N
Streptomyces humidus	JCM 4386T	IE239_RS30490	GH13	CBM48(39-133)+GH13_11(217-569)	CBM48_e3+GH13_e48	CBM48+GH13_11	3	3.2.1.68|2.4.1.25|3.2.1.-	N
Streptomyces humidus	JCM 4386T	IE239_RS33840	GH13	CBM48(141-227)+GH13_9(288-593)	CBM48_e2+GH13_e200	CBM48+GH13_9	3	2.4.1.18	N
Streptomyces humidus	JCM 4386T	IE239_RS26905	GH13	CBM48(136-222)+GH13_9(284-583)	CBM48_e2+CBM48_e2+GH13_e200	CBM48+GH13_9	3	2.4.1.18	N
Streptomyces humidus	JCM 4386T	IE239_RS02785	GH13	GH13_10(104-422)	CBM48_e0+GH13_e92	CBM48+GH13_10	3	3.2.1.141|3.2.1.1	N
Streptomyces humidus	JCM 4386T	IE239_RS23710	GH13	CBM25(46-121)+CBM25(148-224)+GH13_42(399-832)	CBM25_e11+CBM25_e11+GH13_e160	CBM25+GH13_42	3	3.2.1.1|3.2.1.98	Y(1-33)
Streptomyces humidus	JCM 4386T	IE239_RS21325	GH135	GH135(49-244)	GH135_e23	GH0	3	-	N
Streptomyces humidus	JCM 4386T	IE239_RS18400	GH141	GH141(45-599)	GH141_e23+CBM13_e96	CBM13+GH141	3	-	Y(1-31)
Streptomyces humidus	JCM 4386T	IE239_RS08070	GH15	GH15(222-589)	GH15_e59	GH15	3	3.2.1.3	N
Streptomyces humidus	JCM 4386T	IE239_RS10140	GH15	GH15(224-591)	GH15_e59	GH15	3	3.2.1.3	N
Streptomyces humidus	JCM 4386T	IE239_RS36790	GH15	GH15(220-585)	GH15_e59	GH15	3	3.2.1.3	N
Streptomyces humidus	JCM 4386T	IE239_RS02550	GH154	GH154(17-350)	GH154_e3	GH154	3	-	N
Streptomyces humidus	JCM 4386T	IE239_RS39135	GH16	GH16_3(37-279)	GH16_e85	GH16_3	3	-	Y(1-24)
Streptomyces humidus	JCM 4386T	IE239_RS06950	GH16	GH16(38-214)	GH16_e81	GH16	3	-	N
Streptomyces humidus	JCM 4386T	IE239_RS32965	GH16	GH16_3(52-310)+CBM6(335-461)	GH16_e303+CBM6_e39	CBM6+GH16_3	3	3.2.1.39	Y(1-38)
Streptomyces humidus	JCM 4386T	IE239_RS03535	GH16	GH16(54-283)	GH16_e192	GH0	3	-	Y(1-28)
Streptomyces humidus	JCM 4386T	IE239_RS17325	GH176	GH176(211-350)+GH176(367-582)	N	GH176	2	N	N
Streptomyces humidus	JCM 4386T	IE239_RS23860	GH176	GH176(250-647)	N	GH176	2	N	N
Streptomyces humidus	JCM 4386T	IE239_RS15730	GH178	GH178(27-341)	GH15_e17	GH178	3	3.2.1.3	N
Streptomyces humidus	JCM 4386T	IE239_RS29070	GH18	N	GH18_e220	GH18	2	-	Y(1-25)
Streptomyces humidus	JCM 4386T	IE239_RS33615	GH18	CBM2(38-134)+GH18(244-607)	CBM2_e16+GH18_e285	CBM2+GH18	3	3.2.1.14|1.14.99.53	Y(1-31)
Streptomyces humidus	JCM 4386T	IE239_RS21030	GH18	CBM16(38-151)+GH18(275-502)	CBM16_e0+GH18_e327	CBM16+GH18	3	3.2.1.14|3.2.1.-	Y(1-35)
Streptomyces humidus	JCM 4386T	IE239_RS31210	GH184	GH184(63-173)	N	GH184	2	N	N
Streptomyces humidus	JCM 4386T	IE239_RS33015	GH2	GH2_10(33-867)	GH2_e92	GH2_10	3	3.2.1.23	N
Streptomyces humidus	JCM 4386T	IE239_RS02525	GH2	GH2_10(46-857)	GH2_e61	GH2_10	3	3.2.1.23	N
Streptomyces humidus	JCM 4386T	IE239_RS03120	GH2	GH2_13(9-662)	GH2_e24	GH2_13	3	3.2.1.25	N
Streptomyces humidus	JCM 4386T	IE239_RS23385	GH2	GH2_10(98-634)+GH2_10(822-1173)	GH2_e1+GH2_e21	CBM0+GH2_10	3	3.2.1.23|-	Y(1-58)
Streptomyces humidus	JCM 4386T	IE239_RS01625	GH20	GH20(129-486)	GH20_e51	GH20	3	3.2.1.52	N
Streptomyces humidus	JCM 4386T	IE239_RS20460	GH20	GH20(184-512)	GH20_e28	GH20	3	-	N
Streptomyces humidus	JCM 4386T	IE239_RS10725	GH23	GH23(82-204)	GH23_e945	GH23	3	-	N
Streptomyces humidus	JCM 4386T	IE239_RS25540	GH23	N	GH23_e759	GH0	2	-	N
Streptomyces humidus	JCM 4386T	IE239_RS14010	GH23	N	GH23_e366	GH0	2	-	N
Streptomyces humidus	JCM 4386T	IE239_RS12310	GH23	N	GH23_e158+CBM50_e128	CBM50+GH0	2	-	Y(1-42)
Streptomyces humidus	JCM 4386T	IE239_RS03935	GH23	GH23(120-258)	GH23_e147	GH0	3	-	Y(1-37)
Streptomyces humidus	JCM 4386T	IE239_RS26835	GH23	GH23(70-187)	GH23_e108	GH23	3	-	N
Streptomyces humidus	JCM 4386T	IE239_RS21535	GH26	GH26(39-349)+CBM23(500-659)	GH26_e73+CBM23_e4	CBM23+GH26	3	3.2.1.78	Y(1-29)
Streptomyces humidus	JCM 4386T	IE239_RS00470	GH26	N	GH26_e71	GH0	2	-	Y(1-34)
Streptomyces humidus	JCM 4386T	IE239_RS05290	GH26	N	GH26_e71	GH0	2	-	Y(1-24)
Streptomyces humidus	JCM 4386T	IE239_RS11910	GH27	GH27(147-390)+CBM13(422-547)	GH27_e27+CBM13_e341	CBM13+GH27	3	3.2.1.22|-	Y(1-34)
Streptomyces humidus	JCM 4386T	IE239_RS18415	GH27	GH27(170-404)+CBM13(440-565)	GH27_e14+CBM13_e156	CBM13+GH27	3	3.2.1.22|2.4.1.-|-	Y(1-48)
Streptomyces humidus	JCM 4386T	IE239_RS29940	GH29	GH29(32-328)+CBM13(503-639)	GH29_e9+CBM32_e170+CBM13_e42	CBM13+CBM32+GH29	3	-	Y(1-35)
Streptomyces humidus	JCM 4386T	IE239_RS07215	GH29	GH29(34-392)+CBM13(564-696)	GH29_e13+CBM13_e137	CBM13+GH29	3	3.2.1.51|-	Y(1-35)
Streptomyces humidus	JCM 4386T	IE239_RS11885	GH29	GH29(35-366)	GH29_e13+CBM13_e137	CBM13+GH29	3	3.2.1.51|-	Y(1-38)
[truncated: 2,070 more rows]

## Sheet: Table S4
Table S4. Distribution of the putative carbohydrate-active enzymes (CAZymes) within the different classes and families.
CAZymes		Strains
Classes	Families	Streptomyces hayashii IBSBF 2953T	Streptomyces rishiriensis NBRC 13407T	Streptomyces humidus JCM 4386T	Streptomyces hilarionis IBSBF 2807T	Streptomyces borealis sp. nov. B21-079T	Streptomyces soliscabiei NY05-11AT	Streptomyces coriariae CMB-FBT	Streptomyces zaehneri DSM 40713T	Streptomyces asoensis NBRC 13813T	Streptomyces saintjeani sp. nov. LBUM3076T	Streptomyces acidiscabies ATCC 49003T	Streptomyces niveiscabiei NRRL B-24457T	Streptomyces roseirectus CRXT-G-22T
Glycoside hydrolase (GH)	GH1	5	5	4	3	4	7	3	3	4	5	7	4	3
Glycoside hydrolase (GH)	GH2	7	5	4	4	6	8	6	7	8	6	10	6	6
Glycoside hydrolase (GH)	GH3	7	7	7	6	6	10	10	8	6	9	12	10	11
Glycoside hydrolase (GH)	GH4	2	2	2	2	2	3	2	2	2	1	1	1	1
Glycoside hydrolase (GH)	GH5	8	6	4	6	9	7	5	5	6	6	7	7	6
Glycoside hydrolase (GH)	GH6	3	4	2	4	5	3	3	3	3	4	4	3	4
Glycoside hydrolase (GH)	GH9	1	1	1	1	1	1	2	2	1	1	1	1	1
Glycoside hydrolase (GH)	GH10	3	4	4	3	3	5	3	3	4	4	5	4	4
Glycoside hydrolase (GH)	GH10+GH62	0	0	0	1	2	1	1	1	1	1	2	0	0
Glycoside hydrolase (GH)	GH11	1	1	1	1	1	1	1	1	1	1	1	1	1
Glycoside hydrolase (GH)	GH12	2	2	2	2	2	1	2	2	2	3	3	2	3
Glycoside hydrolase (GH)	GH13	15	17	13	16	15	16	19	18	17	12	12	13	10
Glycoside hydrolase (GH)	GH15	5	2	3	4	4	4	3	4	4	2	2	2	2
Glycoside hydrolase (GH)	GH16	3	3	4	3	3	2	4	3	6	2	2	2	2
Glycoside hydrolase (GH)	GH16+PL6+PL7	0	0	0	0	0	0	0	0	0	0	0	0	1
Glycoside hydrolase (GH)	GH18	4	5	3	6	5	4	7	6	8	2	2	2	1
Glycoside hydrolase (GH)	GH20	2	2	2	2	2	2	2	2	3	2	2	2	1
Glycoside hydrolase (GH)	GH23	9	7	6	9	5	7	7	8	7	7	5	11	10
Glycoside hydrolase (GH)	GH25	0	0	0	2	1	1	0	0	1	0	0	0	0
Glycoside hydrolase (GH)	GH26	2	3	3	2	2	4	3	3	2	3	3	3	3
Glycoside hydrolase (GH)	GH27	4	3	2	3	4	3	3	2	2	3	4	3	1
Glycoside hydrolase (GH)	GH27+GH18	0	1	0	1	0	0	0	0	0	0	0	0	0
Glycoside hydrolase (GH)	GH28	0	0	0	0	0	1	1	0	0	1	1	1	1
Glycoside hydrolase (GH)	GH28+GH29	0	1	0	0	0	0	0	0	0	0	0	0	0
Glycoside hydrolase (GH)	GH29	4	3	5	3	4	9	2	1	1	6	7	6	3
Glycoside hydrolase (GH)	GH30	3	3	3	3	5	4	4	2	4	3	3	3	3
Glycoside hydrolase (GH)	GH31	3	2	3	3	2	6	3	3	3	4	3	4	3
Glycoside hydrolase (GH)	GH32	2	1	0	1	2	1	5	0	1	3	3	3	2
Glycoside hydrolase (GH)	GH33	0	0	0	0	0	2	0	0	1	0	1	1	0
Glycoside hydrolase (GH)	GH35	1	1	1	1	1	2	2	2	2	3	4	3	3
Glycoside hydrolase (GH)	GH36	5	4	1	2	2	4	3	2	3	2	2	2	3
Glycoside hydrolase (GH)	GH38	1	1	1	1	0	1	1	1	1	3	3	3	3
Glycoside hydrolase (GH)	GH39	7	5	4	3	4	4	2	2	1	5	5	4	4
Glycoside hydrolase (GH)	GH42	7	6	6	5	5	9	5	4	6	6	5	5	6
Glycoside hydrolase (GH)	GH43	18	12	10	13	20	20	14	12	9	13	18	16	12
Glycoside hydrolase (GH)	GH44	1	0	0	0	0	0	0	0	0	0	0	0	0
Glycoside hydrolase (GH)	GH46	2	2	2	2	1	2	2	2	2	1	1	0	0
Glycoside hydrolase (GH)	GH48	1	0	1	1	1	1	1	1	1	1	1	1	1
Glycoside hydrolase (GH)	GH51	3	2	1	2	2	4	1	2	3	3	4	3	3
Glycoside hydrolase (GH)	GH53	3	1	1	1	3	2	1	1	1	1	2	2	2
Glycoside hydrolase (GH)	GH54	4	3	3	4	5	4	0	0	1	3	3	1	0
Glycoside hydrolase (GH)	GH55	1	1	0	1	1	0	3	3	3	0	0	0	0
Glycoside hydrolase (GH)	GH59	3	1	1	1	2	1	0	0	0	1	1	1	0
Glycoside hydrolase (GH)	GH62	1	3	2	1	4	2	1	1	1	2	3	1	2
Glycoside hydrolase (GH)	GH63	2	2	2	2	2	2	1	1	1	2	2	2	2
Glycoside hydrolase (GH)	GH64	1	1	1	1	1	1	1	1	1	0	0	0	0
Glycoside hydrolase (GH)	GH65	2	1	2	2	2	1	2	2	2	0	0	0	0
Glycoside hydrolase (GH)	GH67	1	1	1	1	1	1	1	1	0	1	1	1	1
Glycoside hydrolase (GH)	GH73	0	1	0	0	0	0	0	0	0	0	0	1	1
Glycoside hydrolase (GH)	GH74	3	3	2	2	3	3	2	2	1	4	4	4	4
Glycoside hydrolase (GH)	GH75	2	2	1	2	2	2	1	1	2	1	1	1	1
Glycoside hydrolase (GH)	GH77	1	1	1	0	1	1	2	1	1	1	1	1	1
Glycoside hydrolase (GH)	GH78	2	1	1	1	1	3	5	3	2	3	5	3	2
Glycoside hydrolase (GH)	GH81	0	0	1	0	0	0	1	0	0	0	0	0	0
Glycoside hydrolase (GH)	GH84	0	0	0	0	0	0	0	0	0	2	2	2	2
Glycoside hydrolase (GH)	GH85	0	0	0	0	0	0	0	0	0	1	1	1	1
Glycoside hydrolase (GH)	GH87	0	0	0	0	0	0	0	1	2	0	0	0	0
Glycoside hydrolase (GH)	GH92	1	1	1	1	0	0	0	1	1	1	1	0	0
Glycoside hydrolase (GH)	GH93	3	1	0	1	1	5	1	0	1	1	2	1	1
Glycoside hydrolase (GH)	GH95	1	2	0	1	2	3	3	2	3	2	2	2	2
Glycoside hydrolase (GH)	GH97	0	1	0	1	0	1	0	0	1	0	0	0	0
Glycoside hydrolase (GH)	GH105	0	1	0	0	0	1	0	0	0	0	0	0	0
Glycoside hydrolase (GH)	GH106	1	0	0	0	0	1	1	1	1	0	1	0	0
Glycoside hydrolase (GH)	GH109	2	1	0	1	1	2	2	2	2	2	2	2	2
Glycoside hydrolase (GH)	GH114	0	1	1	1	1	1	1	1	1	1	1	1	1
Glycoside hydrolase (GH)	GH115	2	0	0	0	1	1	1	0	0	1	1	1	1
Glycoside hydrolase (GH)	GH121	1	0	0	1	1	1	1	0	0	0	1	1	0
Glycoside hydrolase (GH)	GH127	2	1	1	1	1	2	1	0	0	0	2	1	0
Glycoside hydrolase (GH)	GH135	1	1	1	1	1	1	1	1	1	1	1	1	1
Glycoside hydrolase (GH)	GH136	2	0	0	0	1	1	0	0	0	0	0	0	0
Glycoside hydrolase (GH)	GH141	3	2	1	0	3	5	0	0	0	1	2	2	1
Glycoside hydrolase (GH)	GH142	0	0	0	0	1	0	0	0	0	0	0	0	0
Glycoside hydrolase (GH)	GH146	1	1	0	2	2	2	2	1	1	2	2	3	2
Glycoside hydrolase (GH)	GH154	2	1	1	1	1	3	2	1	1	1	1	2	1
Glycoside hydrolase (GH)	GH159	0	0	0	0	0	0	0	0	0	1	1	0	0
Glycoside hydrolase (GH)	GH176	2	2	2	2	2	2	2	2	2	2	2	2	2
Glycoside hydrolase (GH)	GH178	1	1	1	1	1	1	1	1	1	1	1	1	1
Glycoside hydrolase (GH)	GH183	0	0	0	0	0	0	0	0	0	0	0	0	1
Glycoside hydrolase (GH)	GH184	2	1	1	1	2	4	1	2	2	1	3	1	2
Glycosyltransferase (GT)	GT1	4	14	12	7	7	8	3	4	5	7	7	7	7
Glycosyltransferase (GT)	GT2	26	20	19	21	20	26	28	31	24	30	29	33	31
Glycosyltransferase (GT)	GT2+GT83	0	0	0	0	0	0	0	0	0	0	0	0	1
Glycosyltransferase (GT)	CE4+GT2	1	2	1	2	2	1	2	3	3	1	2	1	1
Glycosyltransferase (GT)	GT4	19	18	20	21	14	23	17	16	17	17	20	15	19
Glycosyltransferase (GT)	GT8	0	0	0	0	0	0	0	0	0	0	2	0	0
Glycosyltransferase (GT)	GT20	1	1	1	1	1	1	1	1	1	1	1	1	1
Glycosyltransferase (GT)	GT28	2	1	1	1	2	2	1	1	1	1	1	1	1
Glycosyltransferase (GT)	GT35	1	1	1	1	1	1	1	1	1	1	1	1	1
Glycosyltransferase (GT)	GT39	1	1	1	1	2	1	2	2	2	1	1	1	1
Glycosyltransferase (GT)	GT51	5	5	5	5	5	5	6	6	6	5	5	5	6
Glycosyltransferase (GT)	GT76	3	3	2	3	2	2	2	2	2	5	4	4	3
Glycosyltransferase (GT)	GT81	2	1	1	1	1	1	1	1	1	1	2	1	1
Glycosyltransferase (GT)	GT83	3	3	2	2	3	2	2	1	1	5	4	6	3
Glycosyltransferase (GT)	GT87	2	2	2	2	1	2	2	2	2	2	2	2	2
Glycosyltransferase (GT)	GT119	4	4	4	4	4	4	4	4	4	4	4	4	4
Glycosyltransferase (GT)	GT121	0	0	0	0	0	1	0	0	1	1	1	1	1
Polysaccharide lyase (PL)	PL1	3	3	2	3	3	4	5	5	3	4	4	4	4
Polysaccharide lyase (PL)	PL1+CE8	2	1	1	1	1	1	1	1	1	2	2	2	2
Polysaccharide lyase (PL)	PL3	2	2	2	2	2	1	1	1	1	2	2	1	1
Polysaccharide lyase (PL)	PL4	1	1	1	1	1	2	1	1	1	2	2	2	2
Polysaccharide lyase (PL)	GH16+PL6+PL7	0	0	0	0	0	0	0	0	0	0	0	0	1
Polysaccharide lyase (PL)	PL9	3	2	1	1	3	3	4	3	2	3	3	4	3
Polysaccharide lyase (PL)	PL11	1	0	0	0	2	0	1	2	1	1	1	1	2
Polysaccharide lyase (PL)	PL12	1	1	1	1	1	1	1	1	1	1	1	1	1
Polysaccharide lyase (PL)	PL20	0	0	0	0	0	1	0	0	0	0	0	0	0
Polysaccharide lyase (PL)	PL26	1	1	1	1	1	1	1	1	1	2	2	2	1
Polysaccharide lyase (PL)	PL29	0	1	0	1	0	1	0	0	1	0	0	0	0
Polysaccharide lyase (PL)	PL31	0	0	0	0	0	0	0	0	1	0	0	0	0
Polysaccharide lyase (PL)	PL38	0	1	0	1	0	1	0	0	1	0	0	0	0
Polysaccharide lyase (PL)	PL42	1	1	1	1	1	2	1	1	1	1	1	1	1
Carbohydrate esterase (CE)	CE1	4	4	6	5	8	7	4	2	1	5	6	5	5
Carbohydrate esterase (CE)	CE2	1	1	0	0	1	1	0	0	0	2	3	3	3
Carbohydrate esterase (CE)	CE3	3	2	3	3	4	2	2	2	2	3	4	3	3
Carbohydrate esterase (CE)	CE4	11	10	10	10	11	13	12	12	10	13	13	13	12
Carbohydrate esterase (CE)	CE4+GT2	1	2	1	2	2	1	2	3	3	1	2	1	1
Carbohydrate esterase (CE)	CE5	1	1	0	0	2	0	1	0	0	0	1	1	0
Carbohydrate esterase (CE)	CE7	1	2	2	2	2	3	2	2	1	2	2	2	2
Carbohydrate esterase (CE)	CE8	2	2	1	1	2	2	2	2	2	2	2	2	2
Carbohydrate esterase (CE)	PL1+CE8	2	1	1	1	1	1	1	1	1	2	2	2	2
Carbohydrate esterase (CE)	CE9	1	1	1	1	1	1	1	1	1	1	1	1	1
Carbohydrate esterase (CE)	CE12	5	2	2	2	4	3	2	2	2	2	4	4	4
Carbohydrate esterase (CE)	CE14	7	5	6	4	4	4	5	5	5	3	3	4	6
Carbohydrate esterase (CE)	CE15	0	0	0	0	0	1	1	1	0	0	0	0	0
Auxiliary activities (AA)	AA1	3	1	2	2	2	3	2	3	2	2	2	2	2
Auxiliary activities (AA)	AA3	3	2	4	2	3	3	3	4	3	1	2	3	2
Auxiliary activities (AA)	AA4	2	1	1	1	1	1	1	1	1	1	1	1	1
Auxiliary activities (AA)	AA5	0	0	0	0	0	2	1	1	0	2	2	2	2
Auxiliary activities (AA)	AA6	0	0	1	0	0	0	0	0	0	1	2	2	2
Auxiliary activities (AA)	AA7	6	5	6	4	4	5	5	4	3	5	7	10	7
Auxiliary activities (AA)	AA10	3	4	4	4	4	3	4	4	4	2	2	3	3

## Sheet: Table S5
Table S5. Presence/absence of genes encoding putative enzymes involved in the production of several chemotaxonomic markers.
Reference sequences				Presence in S. borealis sp. nov. B21-079		Presence in S. saintjeani sp. nov. LBUM3076
Pathway	Gene name	Protein function	UniProt-ID (species)	Locus tag	Identity (query coverage)	Locus tag	Identity (query coverage)
Fatty Acid Synthesis-I	fas	Probable fatty acid synthase Fas	P95029 (MT)	-	-	-	-
		3-oxoacyl-(Acyl-carrier-protein) synthase	Q8NS46 (CG)	-	-	-	-
Fatty Acid Synthesis-II	fabD	Malonyl CoA-acyl carrier protein transacylase	P9WNG5 (MT)	QBC31_13385	52.7% (98.34)	ACQCO7_13075	51.3% (98.34)
	fabH	Mycobacterial beta-ketoacyl-[acyl-carrier-protein] synthase III	P9WNG3 (MT)	QBC31_13390	49.3% (99.40)	ACQCO7_13080	50.2% (99.40)
	kasA	3-oxoacyl-[acyl-carrier-protein] synthase 1	P9WQD9 (MT)	QBC31_13400	44.8% (96.39)	ACQCO7_13090	45.2% (96.39)
	kasB	3-oxoacyl-[acyl-carrier-protein] synthase 2	P9WQD7 (MT)	QBC31_13400	42.7% (96.40)	ACQCO7_13090	43.3% (96.40)
	mabA	3-oxoacyl-[acyl-carrier-protein] reductase MabA	P9WGT3 (MT)	QBC31_10265	55.6% (94.74)	ACQCO7_09525	56.1% (94.74)
	hadA	UPF0336 protein Rv0635	P9WFK1 (MT)	-	-	-	-
	hadB	(3R)-hydroxyacyl-ACP dehydratase subunit HadB	I6WYY7 (MT)	QBC31_23965	47.4% (96.48)	ACQCO7_25490	48.2% (96.48)
	hadC	UPF0336 protein Rv0637	P9WFJ9 (MT)	QBC31_23960	35.3% (90.96)	ACQCO7_25485	35.2% (87.35)
	inhA	Enoyl-[acyl-carrier-protein] reductase [NADH]	P9WGR1 (MT)	QBC31_10260	49.1% (98.51)	ACQCO7_09520	48.7% (98.51)
Mycolic Acid Biosynthesis: Carboxylation	accD6	Biotin-dependent acetyl-/propionyl-coenzyme A carboxylase beta6 subunit	P9WQH5 (MT)	QBC31_25240	42.7% (95.77)	ACQCO7_27080	42.5% (95.77)
	accD4	Biotin-dependent long chain acyl-coenzyme A carboxylase beta4 subunit	O53578 (MT)	QBC31_25240	49.2% (98.66)	ACQCO7_27080	49.2% (98.66)
	accD5	Biotin-dependent acetyl-/propionyl-coenzyme A carboxylase beta5 subunit	P9WQH7 (MT)	QBC31_25240	69.1% (97.81)	ACQCO7_27080	69.3% (97.99%)
	accA3	Biotin-dependent acyl-coenzyme A carboxylase alpha3 subunit	P96890 (MT)	QBC31_25215	68.9% (98.17)	ACQCO7_27055	69.1% (98.17)
	accE5	Biotin-dependent acetyl-/propionyl-coenzyme A carboxylase epsilon subunit	P96886 (MT)	-	-	-	-
Mycolic Acid Biosynthesis: Condensation	pks13	Polyketide synthase Pks13	I6X8D2 (MT)	QBC31_35570	36.9% (55.51)	ACQCO7_01330	38.5% (55.34)
Mycolic Acid Biosynthesis: Activation	fadD32	Long-chain-fatty-acid--AMP ligase FadD32	O53580 (MT)	QBC31_05760	39.9% (94.03)	ACQCO7_05090	34.6% (95.60)
Mycolic Acid Biosynthesis: Reduction	cmrA	Probable short-chain type dehydrogenase/reductase	I6Y9I3 (MT)	QBC31_29830	38.3% (70.30)	ACQCO7_27775	37.9% (66.54)
Mycolic Acid Biosynthesis: Transport	mmpL1	Predicted drug exporters of the RND superfamily	Q8NLS1 (CG)	QBC31_17495	29.4% (90.28)	ACQCO7_38005	31.6% (87.56)
Mycolic Acid Cyclization, Methylation	cmaA1	Cyclopropane mycolic acid synthase 1	P9WPB7 (MT)	-	-	-	-
	cmaA2	Cyclopropane mycolic acid synthase 2	P9WPB5 (MT)	-	-	-	-
	umaA1	S-adenosylmethionine-dependent methyltransferase	Q6MX39 (MT)	-	-	-	-
	pcaA	Cyclopropane mycolic acid synthase 3	P9WPB3 (MT)	-	-	-	-
	mmaA1	Mycolic acid methyltransferase MmaA1	P9WPB1 (MT)	-	-	-	-
	mmaA2	Cyclopropane mycolic acid synthase MmaA2	Q79FX6 (MT)	-	-	-	-
	mmaA3	Methoxy mycolic acid synthase MmaA3	P0CH91 (MT)	-	-	-	-
	mmaA4	Hydroxymycolate synthase MmaA4	Q79FX8 (MT)	-	-	-	-
Mycolic Acid Desaturation	desA1	Putative acyl-[acyl-carrier-protein] desaturase DesA1	P9WNZ7 (MT)	QBC31_33810	48.0% (89.35)	ACQCO7_35910	48.9% (89.64)
	desA2	Putative acyl-[acyl-carrier-protein] desaturase DesA2	P9WNZ5 (MT)	-	-	-	-
	desA3	NADPH-dependent stearoyl-CoA 9-desaturase	P9WNZ3 (MT)	QBC31_43420/QBC31_43180	49.2% (84.07)	ACQCO7_40370	49.6% (84.07)
Menaquinone Biosynthesis Pathway: Classical	menA	1,4-dihydroxy-2-naphthoate octaprenyltransferase	P9WIP3 (MT)	-	-	-	-
	menB	1,4-dihydroxy-2-naphthoyl-CoA synthase	P9WNP5 (MT)	-	-	-	-
	menC	o-succinylbenzoate synthase	P9WJP3 (MT)	-	-	-	-
	menD	2-succinyl-5-enolpyruvyl-6-hydroxy-3-cyclohexene-1-carboxylate synthase	P9WK11 (MT)	-	-	-	-
	menE	Probable 2-succinylbenzoate--CoA ligase	P9WQ39 (MT)	-	-	-	-
	menF	Putative isochorismate synthase MenF	P9WFW9 (MT)	QBC31_11540	35.2% (61.83)	ACQCO7_10870	36.1% (61.83)
	menG	Demethylmenaquinone methyltransferase	P9WFR3 (MT)	QBC31_23610	65.5% (97.01)	ACQCO7_25115	65.5% (97.01)
Menaquinone Biosynthesis Pathway: Futalosine	mqnA	Chorismate dehydratase	Q9L0T8 (SC)	QBC31_23565	91.8% (100.00)	ACQCO7_25085	90.1% (100.00)
	mqnB	Futalosine hydrolase	Q9KXN0 (SC)	QBC31_18520	76.0% (97.87)	ACQCO7_18860	74.0% (99.57)
	mqnC	Cyclic dehypoxanthine futalosine synthase	Q9XAP2 (SC)	QBC31_23580	94.2% (100.00)	ACQCO7_25100	91.2% (100.00)
	mqnD	1,4-dihydroxy-6-naphtoate synthase	Q9KXN1 (SC)	QBC31_18525	82.9% (99.65)	ACQCO7_18865	87.9% (99.65)
	mqnE	Aminodeoxyfutalosine synthase	Q8CJT5 (SC)	QBC31_23495	95.9% (100.00)	ACQCO7_25005	94.6% (100.00)
	mqnL	Decarboxylase SCD69.10	Q9KYP3 (SC)	QBC31_23475	93.2% (100.00)	ACQCO7_24985	92.6% (100.00)
	mqnP	4-hydroxybenzoate polyprenyltransferase	Q9KYP2 (SC)	QBC31_23480	88.7% (100.00)	ACQCO7_24990	89.3% (99.34)
	mqnM	Flavin prenyltransferase UbiX	Q9KYP1 (SC)	QBC31_23485	91.7% (99.54)	ACQCO7_24995	86.4% (95.37)
Menaquinone Isoprenyl Chain Elongation	uppS	Decaprenyl diphosphate synthase	P9WFF7 (MT)	QBC31_14330	62.3% (83.45)	ACQCO7_13700	61.1% (83.45)
	hepST	Geranylgeranyl pyrophosphate synthase	Q8NT37 (CG)	QBC31_23760	47.4% (91.43)	ACQCO7_25275	45.8% (91.43)
Menaquinone Isoprenyl Chain Saturation	menJ	Menaquinone reductase	P9WNY9 (MT)	-	-	-	-
2,6-diaminopimelic acid biosynthesis	murE	UDP-N-acetylmuramoyl-L-alanyl-D-glutamate--2,6-diaminopimelate ligase	C9YVC2 (SS)	QBC31_11780	89.0% (91.17)	ACQCO7_11105	79.2% (96.40)
